# Supplementary material for: EAMA: Empirically adjusted meta-analysis for large-scale simultaneous hypothesis testing in genomic experiments
Source: PLoS One. 2017 Oct 31;12(10):e0187287. doi: 10.1371/journal.pone.0187287 (PMC5663489; doi:10.1371/journal.pone.0187287)
Supplement: S1 Datasets — (ZIP) [file pone.0187287.s007.zip]

Archive with 2 entries (2 files):
- luca_sample_metadata.csv
- luca_main_discovery_expr.csv
