# Supplementary material for: EAMA: Empirically adjusted meta-analysis for large-scale simultaneous hypothesis testing in genomic experiments
Source: PLoS One. 2017 Oct 31;12(10):e0187287. doi: 10.1371/journal.pone.0187287 (PMC5663489; doi:10.1371/journal.pone.0187287)
Supplement: S1 Datasets — (ZIP) [file pone.0187287.s007.zip › luca_main_discovery_expr.csv]

genes	CL2001042506AA	CL2001032603AA	CL2001032624AA	CL2001032020AA	CL2001032241AA	CL2001031622AA	CL2001032729AA	CL2001032242AA	CL2001032235AA	CL2001032149AA	CL2001041714AA	CL2001032703AA	CL2001032601AA	CL2001032301AA	CL2001032130AA	CL2001032141AA	CL2001032229AA	CL2001032309AA	CL2001032142AA	CL2001032620AA	CL2001032136AA	CL2001032617AA	CL2001032030AA	CL2001032216AA	CL2001032227AA	CL2001032646AA	CL2001031627AA	CL2001032714AA	CL2001032615AA	CL2001032012AA	CL2001032633AA	CL2001032133AA	CL2001032717AA	CL2001031636AA	CL2001032114AA	CL2001032316AA	CL2001032746AA	CL2001041711AA	CL2001032257AA	CL2001040305AA	CL2001031625AA	CL2001032613AA	CL2001032747AA	CL2001032707AA	CL2001041708AA	CL2001032738AA	CL2001031634AA	CL2001032635AA	CL2001031632AA
10	-1.105102682	-1.064126082	-1.104550356	-1.100163258	-1.282710239	-1.30715371	-1.13505824	-1.076182263	-1.220895861	-1.234238586	-0.722863941	-1.135465577	-1.203551157	-1.315045775	-1.042805937	-0.986056662	-1.092351178	-1.037157841	-1.114945446	-1.030791072	-1.318124214	-1.247239945	-1.137121099	-1.251387745	-1.344198382	-1.221404628	-0.94443066	-1.271654261	-1.340789588	-1.111651146	-1.194526803	-1.28122992	-0.867132355	-1.079773849	-1.203301407	-1.081529529	-1.269739737	-0.810255111	-1.05223997	-0.884156036	-1.049559018	-0.953437162	-1.161926834	-1.229941918	-0.693512984	-1.149561311	-0.745549709	-1.040322106	-1.004867888
100	-0.120852269	0.039342019	0.007146523	0.335404777	-0.107538175	0.537530756	0.103424319	-0.26764001	-0.42586454	-0.575089139	-0.289331272	-0.314588195	0.497838018	-0.102182104	0.148787193	-0.387331798	-0.04510776	-0.335806482	0.472248753	0.093064335	0.13265733	0.095724063	0.334051065	-0.911796905	-0.919278614	-0.235095376	0.21826408	-0.337976849	-0.308611915	-0.281414511	-0.305606482	-0.093418008	0.311956078	-0.200347931	-0.019606408	0.571010813	-0.384792456	-0.337644481	0.050385347	0.215779271	-0.119163193	0.774083922	-0.184453188	-0.285134266	0.209253255	-0.157229726	0.368987886	0.145144085	-0.069285298
1000	-0.760972851	-0.846989592	-0.501033885	-0.706893851	-0.752632059	-0.822681872	-0.970691873	-0.825512667	-0.950882241	-1.015621942	-0.706849361	-0.169211158	-0.69558034	-0.765109136	-0.995730888	-0.821290646	-0.659026159	-1.036880488	-0.983721226	-0.75924236	-0.56122714	-0.469869832	-0.739034595	-1.072829786	-0.986611564	-0.93007244	-0.799506326	-0.970180898	-0.76188974	-0.905619086	-0.932570831	-0.908999829	-0.760311352	-0.88693581	-0.778718949	-1.058762239	-0.848873665	-0.842477872	-0.609090206	-0.742780162	-0.824745797	-0.639731409	-0.960759011	-0.776940083	-1.2160075	-0.815900027	-0.324375614	-0.817860347	-0.495388753
10000	-1.156576468	-1.120233163	-0.8726699	-0.997420557	-0.837585078	-0.506447346	-0.937305757	-0.791639018	-0.664946239	-1.178289244	-0.572249093	-0.980309917	-0.478629442	-1.212098497	-0.907444481	-0.896910727	-1.040931483	-0.645528836	-0.712200096	-0.985504697	-0.730965125	-0.819568529	-0.954735006	-0.80431975	-0.949780401	-1.117217536	-0.79459977	-1.224307373	-1.01853813	-0.633128261	-1.241396957	-1.131531247	-0.898098165	-0.376522501	-0.400864749	-0.431835549	-0.740972449	-0.555361085	-0.834958903	-0.376572605	-0.557442752	-0.946634617	-0.774643318	-0.598240202	-0.603020361	-0.963239216	0.539438822	-0.906585573	-0.676212865
10001	-0.395453159	-0.309451688	0.094162558	0.265501772	-0.09723877	0.185428889	0.35775859	-0.686704307	-0.16306505	0.057334543	-0.132275038	0.244139936	-0.304865303	-0.215274422	-0.16189842	0.153913411	-0.234756589	-0.152334358	-0.151878719	-0.433576787	-0.419683916	-0.000181243	-0.087004221	-0.343168705	-0.119529973	0.545923868	0.075690182	0.623783902	0.264017756	-0.135305665	-0.259116315	0.263526413	-0.455062156	-0.314345996	-0.321962688	0.05586942	0.286949172	-0.460059569	-0.473277545	0.006094614	-0.25439175	0.196368903	-0.133292996	-0.11255298	-0.205965996	0.023058291	0.141803199	-0.331213268	-0.397874523
10002	-0.550521198	-0.45120378	-0.450699359	-0.366352152	-0.566787771	-0.724345231	-0.346992048	-0.526999292	-0.45914641	-0.846256945	-0.015925335	-0.518000619	-0.561951288	-0.811898556	-0.416879288	-0.462140303	-0.340443256	-0.192115464	-0.254993759	-0.277527012	-0.517678459	-0.760717756	-0.607963706	-0.958846196	-0.95978127	-1.037089021	-0.160158967	-0.780298592	-0.990830362	-0.248084533	-0.715439702	-0.922220723	-0.082301505	-0.77429981	-0.476260113	-0.279706894	-0.415455938	0.047399516	-0.402267197	-0.198120327	-0.147268781	-0.290444422	-0.753794552	-0.424410756	-0.225199049	-0.402646444	-0.091877514	-0.394465352	-0.480656908
10003	-1.472832028	-1.607146581	-1.429980581	-1.43605119	-1.429845947	-1.429448075	-1.495607518	-1.366540793	-1.57623392	-1.382691331	-1.245288764	-1.443873128	-1.550592342	-1.508378121	-1.462560907	-1.39837548	-1.216161981	-1.493944929	-1.385831561	-1.457131476	-1.298100483	-1.658015139	-1.411647784	-1.329519926	-1.398858805	-1.308063458	-1.26494463	-1.562804423	-1.306169771	-1.412944498	-1.39813944	-1.528770217	-1.246401196	-1.116503114	-1.430305845	-1.413474427	-1.371334593	-1.371085844	-1.355352826	-1.355806567	-1.389457173	-1.109363106	-1.277253238	-1.599523077	-1.227220876	-1.35171733	-1.007775207	-1.245680744	-1.408957154
10004	-0.289778849	-0.226081661	-0.12464553	-0.862329608	-0.070007952	-1.041853452	-0.778504336	-1.262015867	-0.434502532	-0.838636749	-0.912462591	-0.945731075	-0.614404514	-0.620207291	-1.030987635	-0.994676736	-0.169597564	-0.041637281	-0.363847585	-0.206159733	-0.891017399	-0.796100872	-0.220346653	-0.693997967	-0.631246844	-0.896104137	-0.93678595	-0.56466375	-0.746582514	-0.328274881	-0.783298671	-1.018849327	-0.373366077	-0.664383921	-0.430107538	-0.97019576	-0.541684078	-0.611234855	-0.949355816	0.028214541	-1.093004303	-1.112805538	-0.9578658	-0.813536889	0.048640777	-0.184713455	0.967887977	-0.465814914	-0.620595922
10005	-0.073169446	0.030623927	0.235961757	0.281163681	0.220215237	0.03119916	0.148162053	-0.113216329	0.265751198	-0.362606456	0.268048092	0.075475404	0.035300264	0.094006615	0.162107017	-0.041310792	0.175743361	0.371996368	0.152327353	0.054064512	0.737799511	0.166537775	0.028552185	-0.110525706	-0.206679027	0.037278023	0.054282181	-0.206674619	0.115126976	0.499362	0.289679505	0.034457766	0.596736785	-0.202090101	-0.000537392	0.169829705	-0.008268095	0.180977654	0.136263905	0.541457177	0.012677625	0.293817407	0.16628543	0.22508748	0.173122435	0.066938555	0.400390708	0.379806403	0.059586631
10006	0.578524037	0.249591208	0.607045619	0.926301158	0.587002012	0.607193752	0.75361306	1.297450192	0.297984944	1.050958255	0.287943451	1.010586598	0.557564874	0.60762796	0.625647846	0.442451898	0.292550236	0.325627226	0.302343681	0.271878237	0.604420674	0.475595181	1.043616203	0.873484544	1.015869362	0.781814357	0.150422911	0.55320385	0.887103659	0.540869185	0.363304776	1.077349768	0.047804968	0.264913078	0.669979773	0.139572765	0.527278852	0.386063467	0.469863289	0.055008029	0.499133338	0.533143976	0.534050305	0.643149714	0.745116514	0.533156519	0.864108594	0.382501468	0.175413869
10007	0.616249202	0.483992954	0.523098345	0.810999506	0.629981884	0.507292181	0.623035932	0.522596712	0.560330308	0.716290182	0.44369273	0.800204069	0.906549169	0.765086083	1.281138918	0.422097553	0.330864526	0.592943116	0.416757649	0.40430996	0.777530847	0.775198548	0.478602093	0.481969669	0.688836105	0.647740539	0.547788999	0.609288015	0.684745935	0.780545931	0.909328718	0.707763639	0.726839513	0.642264761	0.680317316	1.013602636	0.424512359	0.543663734	0.658129822	0.37826199	0.44417371	0.573079525	0.60915197	0.607121964	0.979780186	0.684331839	0.658659421	0.377300816	0.537817188
10009	-0.182550728	0.025253968	-0.141264562	0.008570273	-0.165054362	0.182011634	-0.009977109	-0.272563828	-0.040381624	-0.047862422	0.304470203	-0.327289082	-0.109874192	0.162139022	-0.01007435	0.058762573	0.289572694	0.053460889	0.197502167	0.107472261	0.212035537	-0.032445932	-0.135923562	-0.075144648	-0.039350915	-0.095059164	0.098834125	-0.002996204	-0.092428825	-0.24806833	0.258395965	-0.210230064	0.228754282	-0.30693361	-0.024192327	0.263119648	-0.270262389	0.103224565	0.098789943	0.523390841	0.122187546	0.071037596	0.072405961	-0.2004352	0.411705049	0.089153093	-0.261336506	0.322163525	-0.072856593
1001	0.285867442	0.43196517	0.572261902	2.069811745	0.905080786	0.210757721	0.900012701	1.203708486	0.495506788	0.916632639	-0.044992899	0.498151266	0.951463947	-0.126182807	0.010105476	-0.5224481	-0.004061397	-0.08123893	0.423376188	0.185613002	0.433204637	-0.075747281	-0.368464328	0.624730911	0.944242212	1.311730314	0.872624593	1.137918105	0.853228969	0.312059983	-0.485657857	0.348997019	0.302035437	-0.736845642	0.496692016	0.001556712	1.171683139	0.387900618	-0.039649432	0.230776533	-0.14445502	0.19190531	-0.677841588	-0.331129998	0.845250818	0.886471078	0.523312392	0.317349683	0.370309032
10010	-0.112926542	-0.01397184	-0.147358543	-0.074013587	0.006796567	-0.031318621	0.06490923	0.021017662	-0.071394958	0.028891895	-0.167025215	0.233410643	0.025456133	0.162738665	-0.101704265	-0.057221623	-0.169744935	0.015434866	-0.29778551	-0.112284178	0.182500337	0.240925047	0.198289967	0.181104369	0.363307455	0.366273021	0.230269878	0.11719646	0.421947277	0.162639219	0.17562578	0.36537311	-0.179236077	0.259746592	0.122365253	0.145002073	0.202180949	-0.021097496	0.139262475	-0.141969696	0.172195568	0.077111561	0.246992059	0.117723702	0.058904921	0.273915171	0.468475887	-0.299123215	-0.030319736
10013	-0.221263034	0.021474767	-0.26018886	-0.153275238	0.00527775	0.068597555	-0.219199993	-0.093899601	-0.231951397	-0.145558875	0.094839181	-0.060677776	-0.074059852	-0.25791046	-0.322300616	-0.138947422	-0.018537803	0.011469693	-0.12839998	0.333927111	-0.014873571	-0.03484351	0.026230125	-0.188178201	0.106361258	-0.18433624	0.079032136	-0.364142479	-0.09101445	-0.024156386	-0.157470054	0.057466803	0.034297548	0.180714683	-0.026900673	0.140431018	-0.265061611	0.082552161	0.413170864	0.23889897	0.001606551	0.068130607	-0.002887515	0.100026502	0.147939867	-0.104520647	0.234037869	-0.241270536	-0.008237939
10014	0.034585783	0.090820666	0.125258672	0.070411957	0.092868997	0.409469075	0.132450161	0.363843953	0.267449655	0.31697244	0.252370867	0.088895369	0.192296712	0.105071235	0.182442343	0.026850157	0.120422485	0.125098338	0.260687043	0.162868954	0.145869055	0.172773125	-0.056329997	0.140828568	0.108476838	-0.004190006	0.036878053	-0.041729585	0.090746863	0.024481055	0.455518123	0.467156318	0.114867554	-0.163020523	0.103015565	0.259635997	0.163453361	0.250703028	0.247849316	-0.016164314	0.041023981	0.160415312	0.146902916	0.228495221	0.06026611	0.238613264	-0.466914181	0.268063923	0.049788099
10016	0.903175656	1.31491566	1.195526194	1.419928131	1.018983898	2.655131449	1.648571746	1.603609178	1.392180358	1.395032236	0.926743865	0.970962709	1.136472602	1.96085657	1.463568394	1.087464877	0.60494196	1.184168915	0.999269177	0.99008349	1.076237603	0.957022013	1.373639884	1.634418492	1.781473396	1.424746163	0.643558384	1.474341563	1.319740696	1.153281599	1.908092838	1.744896262	0.733860839	1.393606821	1.021712504	1.800599825	1.774198422	0.822710713	1.474258872	0.930951721	0.886180649	1.252091658	1.639149041	1.248731642	1.070752167	1.339199624	0.963017105	1.145512763	1.037097549
10018	-0.660976503	-0.392901114	-0.555294884	-0.617734208	-0.370978508	-0.378095012	-0.478572193	-0.570650197	-0.591156683	-0.363671132	-0.508681813	-0.550273668	-0.242481379	-0.491717658	-0.483816792	-0.561163637	-0.50309284	-0.688157562	-0.411134341	-0.714118596	-0.514669741	-0.544507148	-0.133788297	-0.446826225	-0.470539633	-0.455814466	-0.590063775	-0.312155254	-0.443757212	-0.726648556	-0.359175704	-0.416333051	-0.473866105	-0.530258601	-0.248512438	-0.539373927	-0.518239919	-0.401594417	-0.435557359	-0.52799971	-0.339124879	-0.720539915	-0.345711097	-0.100757393	-0.463208534	-0.374173566	-0.185064028	-0.399460392	-0.504423191
10019	0.391745968	0.225144555	0.137195923	0.351342757	0.429451705	0.057554827	0.326058019	0.491124311	0.560730778	0.384413966	-0.075442234	0.999567167	0.318171095	0.255388876	0.536133094	-0.129261607	0.123036659	0.069991747	-0.157796287	0.28593976	0.215566512	-0.108134083	0.083983729	0.195948567	0.397052335	0.098127282	0.423441787	0.060024822	-0.08754183	0.563839746	0.064176014	0.341668584	0.179847674	1.095220467	0.411580276	0.150421763	0.070062848	-0.263180647	0.386918987	-0.022617867	0.129447	0.277401094	0.228801687	0.028140743	0.189595283	0.314915365	0.512806303	0.437500616	0.234740726
1002	-0.746593655	-0.470657047	-0.563149335	-0.506650002	-0.66411926	-0.750523344	-0.409387206	-0.706996166	-0.33104443	-0.562714519	-0.102959896	-0.539738357	0.161949099	-0.199297234	-0.84706677	-0.491670879	-0.225155954	-0.552919695	-0.302138477	-0.417085652	-0.499251677	-0.510662577	-0.713895564	-0.470051041	-0.50964466	-0.299421339	-0.278660914	-0.44671309	-0.153318036	-0.477177277	-0.58721267	-0.364359717	-0.467502282	-0.805292747	-0.410453423	-0.645874022	-0.285448247	-0.260883099	-0.455371894	-0.364637994	-0.692058584	-0.321961705	-0.369009192	-0.320711842	-0.297796163	-0.331698464	-0.275641573	-0.277460896	-0.62015001
10020	0.307628441	-0.063212393	0.17456876	-0.252355272	-0.207089814	0.440013975	0.022801739	-0.072148161	-0.136023073	0.340979987	-0.49679681	0.093852219	-0.100358508	0.131684641	0.549358928	-0.199999105	0.305233692	-0.237846116	0.066752873	-0.077161525	0.923695293	0.151690773	0.913658631	0.237769751	0.221839666	0.318994777	0.175161369	0.23668008	0.267343583	0.055370279	0.293590235	0.78325096	0.377806284	1.564215238	-0.105856294	0.222998046	0.180450671	-0.239868322	0.149762353	-0.677335841	-0.18304284	0.045155984	0.274537336	0.241099144	-0.161857367	0.222750241	0.405909823	0.113353543	-0.199493227
10021	-0.43373642	-0.501594677	-0.395868308	-0.643178368	-0.638999932	-0.420408477	-0.524027997	-0.650032639	-0.439612127	-0.576047344	-0.255800158	-0.587606946	-0.282650944	-0.485269729	-0.516443217	-0.652115444	-0.510957011	-0.285911742	-0.427085506	-0.391288179	-0.615783997	-0.50759599	-0.4302423	-0.705461368	-0.857082674	-0.623321271	-0.419678707	-0.688203368	-0.588831205	-0.52341815	-0.670108867	-0.604483762	-0.371691477	-0.574677143	-0.558805802	-0.414270821	-0.530183008	-0.244492425	-0.353030219	-0.256679904	-0.449316351	-0.364132468	-0.338393684	-0.579852258	-0.539704356	-0.424404771	0.380967748	-0.313284961	-0.469518415
10024	-0.097562314	0.038027562	0.266591004	0.09377228	0.258274223	0.235839847	0.173820612	0.008998391	0.010366973	-0.403306568	0.212766763	0.23050828	0.302497195	0.052400093	0.077335284	0.110944627	0.187530782	0.450112556	0.627672584	0.369674909	0.25050321	0.47542409	0.570451409	-0.111129554	-0.261924545	0.147235749	0.158013619	0.092363383	0.142798452	0.200499748	0.105072718	-0.345661477	0.621327849	0.289361028	0.21321312	0.476164753	0.298625278	0.097661132	0.398524287	0.961473085	0.287656313	0.039731543	0.181668831	0.421276017	0.456676285	0.279639883	1.036249442	0.367979306	1.109866425
10026	-0.751681481	-0.474861013	-0.733290938	-0.614263536	-0.359193226	-0.724788957	-0.464973576	-0.525604373	-0.741460207	-0.101878124	0.483871415	-0.57773455	-0.514899284	-0.483617533	-0.345109293	-0.464985329	-0.467476302	-0.621581237	-0.32926412	-0.343411062	-0.381170912	-0.284425893	-0.355169453	-0.63590064	-0.484945516	-0.180622954	-0.444568326	-0.009083726	0.075056359	-0.539300615	-0.132196057	0.018642938	-0.44616592	-0.462790443	-0.293822703	-0.658125949	-0.501476313	-0.522781568	-0.474706243	0.101722606	-0.091128615	-0.074082802	-0.493025917	-0.541069026	-0.432698754	-0.319143094	-0.222832007	-0.209445731	-0.549661987
1003	0.231032888	-0.087742291	-0.162106458	-0.227625681	-0.046175561	-0.316008651	-0.259996815	-0.376654403	0.48330285	0.05793361	-0.189416968	-0.335594708	-0.496028048	0.076117217	-0.428015579	-0.167238531	-0.144256139	-0.55330296	-0.167534093	-0.286382643	-0.286349665	-0.263141058	-0.167740526	0.039445266	0.121162867	-0.167056032	0.078242993	-0.139940332	-0.243203034	-0.309559743	-0.515026285	-0.168495246	-0.292005161	-0.537440181	-0.103122164	-0.315049178	-0.280102724	-0.328485286	0.14287615	-0.275246377	-0.017887926	-0.29323479	0.042986683	-0.408500143	0.188903325	-0.3390218	0.618321732	-0.050374259	-0.425081004
10036	-0.63047228	-0.543596823	-0.432664547	-0.358887992	-0.554301439	0.022116832	-0.331710108	-0.360947069	-0.793167024	-0.591905	-0.526028593	-0.256735112	-0.337086051	-0.507292614	-0.421601813	-0.672499012	-0.662749646	-0.565366903	0.077174713	-0.472827617	-0.508203047	-0.542559947	-0.269147447	-0.627475523	-0.171645402	-0.532422794	-0.358491281	-0.529473126	-0.486557207	-0.179846016	-0.059827853	-0.705502688	0.137918314	0.83552416	-0.165886941	-0.349071706	-0.372600726	-0.357082217	-0.860847587	-0.294886842	-0.738210885	-0.276439273	-0.698220841	-0.366645356	-0.456574272	0.187315238	-1.439393305	-0.438327542	-0.008283027
10038	-0.136354887	-0.395731126	0.348384004	0.115172568	-0.181150912	0.295273648	0.188131847	-0.315936619	-0.08557572	0.330573639	0.014320891	0.444919886	-0.160038374	0.202218943	-0.109924069	0.067135225	-0.030325488	0.000197968	0.093062598	0.081906264	-0.202307208	0.053702408	0.281162597	0.083430067	0.111945157	0.76389117	0.105012359	0.81676734	0.499981723	-0.283874579	0.734999763	0.544698352	-0.095332046	-0.291745217	-0.157657619	0.116951392	0.19850105	-0.270263837	-0.126936503	-0.010707157	-0.130672329	0.483335342	0.087090885	0.219213583	0.372522031	0.242562404	0.321572266	-0.0439631	0.367928338
10039	0.381870677	-0.002851549	0.22999848	0.512795426	0.05215484	-0.57115714	0.154155561	0.038828215	0.196896374	-0.109868599	0.445669399	0.026927817	-0.028645842	-0.076176597	-0.009969764	0.106680786	0.223412565	0.39508076	-0.154049959	0.040726516	-0.17669167	0.12878662	0.216304839	0.382444802	0.076605902	0.018660016	0.174731259	-0.040653948	-0.024233403	0.769446472	-0.059045383	0.014844015	0.124729743	0.165566043	0.344585303	0.493601548	0.261900128	0.623165745	-0.259353623	0.249678233	-0.050944987	0.011844759	-0.218328077	-0.020951547	0.392128548	0.234974116	0.489285481	0.106483086	-0.021808201
1004	-0.272957062	-0.921872133	-0.807591015	-0.937076294	-0.887171382	-1.342358595	-0.801703838	-0.839496268	-0.889065046	-0.845380117	-0.725090153	-1.156323134	-1.041915759	-0.90451992	-0.705180215	-0.436375443	-0.281337798	-1.024037287	-0.673869063	-0.539584594	-0.729352383	-0.347625999	-0.676377357	-0.845594854	-1.083770399	-0.895202629	-0.569904949	-1.039398618	-0.845888889	-1.13094741	-0.868800583	-0.926903437	-0.228394966	-1.049112692	-0.701385969	-0.757486908	-0.947474327	-0.475482705	-0.706586287	-0.417303417	-0.689150858	-0.779397316	-0.59523403	-0.70527558	-0.756170338	-0.731362909	-1.381340804	-0.491377765	-0.663804465
10042	0.089519181	0.184508476	0.415241377	0.025017467	0.334140925	0.634997881	0.349263717	0.153519272	0.276917659	0.67471189	0.22309978	0.224173748	0.397831433	0.557462066	0.312168774	0.225308952	0.213257266	0.135148456	0.342812004	0.066301019	0.152051484	0.44688	0.370354312	0.775552882	0.965786974	0.82755126	0.205257157	0.650859856	0.718309252	0.040725013	0.494909468	0.673110646	-0.191085782	0.559345301	0.095760438	0.240780583	0.701339788	-0.048499714	0.358836636	-0.058642251	0.330087602	-0.047589127	0.439837014	0.51476091	0.168887456	0.570733098	0.235226181	0.2078314	0.454634924
10043	0.185779124	0.801513406	0.292174429	0.605695757	0.480660095	-0.166342947	0.203072746	0.241370452	0.276013553	-0.294114836	-0.006010052	-0.20546812	0.396562835	-0.304227234	0.186021314	1.054159259	0.144520937	0.435496912	-0.242226209	-0.044644787	0.137781049	0.08512018	-0.438229415	0.003706924	0.240259761	0.115949014	0.053379429	0.381724627	0.035831916	0.318969204	-0.347005422	0.146225128	-0.192514456	0.265143587	0.153382579	0.149333831	0.075581514	0.773880361	0.431923353	-0.07581081	0.113625813	0.14847252	0.7030826	0.108913634	-0.172316269	-0.352461113	-0.387833524	0.542221429	0.130835062
10046	-0.716248828	-0.479481387	-0.455693836	-0.526538865	-0.606105853	-0.752810723	-0.781311537	-0.04577108	0.266928718	-0.182831124	-0.539626983	0.06012634	-0.515059997	-0.641790688	-0.734142015	-0.560496092	-0.488134099	-0.334097157	-0.543554041	-0.424254234	-0.589980469	-0.60299519	-0.358335079	0.075627733	0.147550192	-0.311330188	-0.465264343	-0.29684798	-0.237973449	-0.64203963	0.153330386	-0.507780107	-0.614265633	-0.820092065	-0.323464771	-0.208201444	-0.31877305	-0.681322965	-0.582670989	-0.452664033	-0.338154146	-0.477970181	-0.562945938	-0.697436442	-0.504055121	-0.664220621	0.166118329	-0.59995531	-0.488916103
10048	0.075169506	0.064994643	0.211738457	-0.190962243	-0.05542748	0.488334719	0.183283684	-0.045802926	0.070023783	0.335034	0.439995175	-0.049361972	0.479953843	0.096498724	-0.250532695	-0.180164061	0.15487814	0.611415836	-0.048857505	-0.322008985	-0.184140047	0.060954585	-0.019519365	0.132429026	0.373159257	0.769659899	-0.011525116	0.775512325	0.866635489	0.02896924	0.222917983	-0.263575327	-0.251372582	0.196619016	0.252872301	-0.084251364	-0.047031618	-0.492554514	-0.315954704	-0.047858651	0.044247072	-0.020633733	-0.036618057	-0.216697639	0.080411091	0.097765776	0.733149562	0.077760816	0.010166558
10049	0.317438807	0.061928161	0.60837329	0.119622389	0.155706135	-0.000543207	0.062313717	0.16940209	0.308289859	0.545475605	-0.141106141	0.220616725	-0.111145036	0.226921727	0.02177714	0.238147576	0.338939127	-0.205066683	0.383393244	0.159887996	0.459616589	-0.206019689	0.153841649	0.867703409	0.539461907	0.53548288	0.284901854	0.784643123	0.640446526	-0.289952337	1.259885724	0.338047084	0.136433734	-0.063364031	-0.065138691	-0.29328075	0.385297925	0.471880169	0.026563922	0.362757655	0.198473971	0.295872554	0.326553687	0.456555618	0.514178223	-0.081129356	-1.17353364	0.154756336	-0.477511928
10050	-0.655255986	-0.908514123	-1.056321192	-1.146215707	-1.049366433	-0.955170035	-0.885539266	-0.914678689	-0.986599729	-0.951171721	-0.744087318	-1.064829758	-0.882955119	-0.842298208	-0.898151137	-1.084783637	-0.723989908	-0.776355194	-0.954930814	-0.904258006	-0.913713458	-0.847839193	-0.929631233	-1.08235806	-1.084054914	-0.986611024	-1.116084144	-0.949473358	-0.911521624	-0.747880005	-0.75962705	-0.894634075	-0.549636872	-1.127551882	-1.085429984	-0.529789208	-0.815999691	-0.745087016	-0.80082472	-0.342377845	-0.93074213	-0.893603225	-0.949941263	-0.980719224	-0.287584898	-0.967111725	-0.405090234	-0.916373563	-0.919459941
10051	-0.122068723	-0.32541804	-0.16385064	-0.312404998	-0.064144737	0.330326202	0.306444234	-0.269343349	-0.034689708	0.079209396	-0.22476995	0.577894595	0.032013376	0.173652256	0.2203882	-0.09892569	-0.423430696	-0.166795233	0.937891821	-0.188582022	-0.178899409	-0.108372263	1.016869888	0.634137032	1.025067069	0.402757947	-0.139957592	0.402785361	0.41401814	1.382399456	0.861249593	-0.147541106	-0.110788009	0.41011444	0.010113511	-0.047762434	-0.069385625	-0.456235419	-0.419051567	0.030972284	-0.424290151	-0.411087427	-0.300566499	0.072167319	-0.084231107	0.85198487	0.8400682	0.150515534	-0.188625483
10054	1.371356835	1.48363187	1.274305655	0.991313747	1.091020583	1.689039553	1.072985783	1.32976191	1.358118708	1.566755364	0.941957198	1.348334936	1.110688906	1.435968555	1.536683964	1.044447476	0.979275323	0.864926295	0.913379497	0.83736421	1.061233239	0.998908705	1.068761156	1.35778241	1.806135556	2.273872442	1.825939016	2.393219361	2.360549679	0.922666555	1.379136133	1.226829389	1.144703441	1.954834317	0.614915066	1.183982267	1.727288945	1.345074033	1.017316127	1.593578364	1.259524667	1.23739285	1.410212738	1.305621881	1.999065575	1.227097959	1.135776905	1.115514211	1.906982562
10057	0.362197689	0.496202065	0.075778829	-0.145866096	0.517289845	0.423207949	0.21125965	0.508305105	0.156331251	0.381435746	2.279729406	0.052224165	0.476194536	0.0943612	0.659982453	0.772961994	0.072097324	0.274931037	2.905050653	1.250552203	0.148802841	1.078680404	0.293878946	0.167810693	0.230385185	0.122225312	0.246377207	0.175636656	0.257473514	0.340781997	0.270208434	0.520881684	0.103853616	0.27924754	0.417442515	0.858030255	-0.04892159	0.70232818	0.72338488	0.198317945	0.151348706	0.168959622	1.149788842	0.451514059	2.144689589	0.029487683	0.685641045	0.326367931	0.367283526
10058	0.540562743	-0.119229454	0.307286348	0.067988915	0.331196552	0.03631176	-0.166434159	0.159070165	-0.25909058	-0.357538346	0.120307281	-0.170986133	-0.064357977	-0.034459582	1.077770807	0.703313885	0.35718679	0.402051905	0.101607119	0.337061115	-0.088012047	0.515389667	0.547927609	-0.271161783	-0.098246457	0.415460151	0.104449994	0.395331947	0.312000286	0.202087594	0.034471844	0.907947515	0.072847535	0.117263554	-0.270398752	-0.143184229	-0.07700523	-0.047129994	0.601477171	0.057674687	0.283866654	0.096747197	1.530577345	-0.102933015	-0.166242568	-0.147425823	-0.198100469	0.007063979	-0.026879287
10059	-0.334667254	-0.543155129	-0.166715097	-0.157981064	-0.267405549	0.259566038	0.417170864	-0.456382626	-0.413025309	0.082477029	-0.294083956	0.121620467	0.211770197	0.226023423	-0.059396458	-0.026286913	-0.34584012	-0.496551206	0.102644854	-0.503537034	-0.056356206	-0.243887209	0.090001454	-0.017988287	0.332228916	0.892993696	-0.047983556	0.44154336	1.195364569	-0.284700582	0.730367723	-0.228359038	-0.767419767	0.436680733	-0.261630541	-0.325972142	-0.215789554	-0.633010456	-0.370913794	-0.399689115	0.271170224	-0.497298732	-0.233230954	0.101821542	-0.266316779	-0.15716534	0.114734387	-0.705861675	0.039406935
1006	-1.737640871	-1.02935236	-1.662083123	-1.289871914	-1.257741597	-1.558276626	-1.198740415	-1.271704775	-1.451784011	-1.493460765	-1.067193638	-1.430304622	-1.643844389	-1.333353152	-1.672428231	-1.281189303	-0.957073299	-0.657979555	-1.260684808	-1.362306074	-1.426100778	-1.470167926	-1.581478846	-1.6944488	-1.819101485	-1.579980031	-1.04504968	-1.353228963	-1.272044502	-1.362588393	-1.387645597	-1.34790955	-1.185087324	-1.201920243	-1.277538386	-1.293209318	-1.430638819	-0.966203814	-1.337784755	-0.93885947	-1.196171105	-1.037825895	-1.117089678	-1.384305184	-1.629294902	-1.227424876	-1.079925586	-1.187734774	-0.976682854
10061	-0.51090389	-0.426574273	-0.677680807	-0.69359741	-0.655426823	-0.779681873	-0.654683798	-0.558493298	-0.696638056	-0.546031394	-0.460441692	-0.820057008	-0.6943509	-0.497621924	-0.628888074	-0.495050923	-0.682310422	-0.55485964	-0.483249734	-0.553855726	-0.484628515	-0.774769747	-0.717503981	-0.71177831	-1.029552282	-0.856437851	-0.500656544	-0.683490839	-0.676195271	-0.389368715	-0.614167185	-0.69407569	-0.637571225	-0.696977896	-0.501256496	-0.352307532	-0.671966157	-0.746756135	-0.579333617	-0.478232693	-0.349072177	-0.58602605	-0.598133978	-0.755589385	-0.489485781	-0.666125625	0.352324365	-0.835845772	-0.693145813
10062	0.313648595	0.25259402	0.205027022	1.019048251	0.419548353	0.046446629	0.684036303	-0.01308995	-0.30146734	0.550644637	0.21685211	0.406166135	0.334835625	0.348016275	0.136679061	-0.063519994	0.022625051	-0.013065389	0.016471154	0.008156829	0.807526602	-0.058384074	0.326383995	-0.142799542	0.027987751	0.412829094	0.839052397	0.297163999	0.179428845	0.948424244	-0.059742208	0.134533424	0.093220418	0.513498171	0.254578631	-0.05928876	0.110116656	0.512299589	1.138003264	0.280530321	-0.045980433	0.509121053	-0.264177507	0.073048459	0.578893874	0.100402506	-0.191168044	-0.11077968	0.99282578
10067	0.513522824	0.65914425	0.669745706	0.602347089	0.580381722	0.917951973	0.655112542	0.478543446	0.537982056	1.33055241	1.235162748	0.730562838	0.550391651	0.901595548	0.888404533	1.174379335	0.774896225	0.98095851	0.529010871	0.744868913	0.696165412	1.055108752	1.155668809	1.307100942	1.057411169	0.698487213	0.518906198	0.812768824	0.421492332	0.738053584	0.941450629	1.061049457	0.45809432	0.712485607	0.373867005	1.399162512	0.922808166	0.896883904	0.658543958	0.449048074	1.059365858	1.030249265	0.598292832	0.5038612	0.863597144	1.015824226	0.719273422	0.415499561	0.34127568
10073	-0.126522298	0.532356307	0.3183152	0.243455673	0.140640253	0.532109382	0.06202417	0.132420079	0.352025766	-0.165422845	0.176125682	0.281626662	0.33868376	-0.113351521	0.123955953	0.479411912	0.185685162	0.231799204	-0.013746521	0.110689997	0.333970571	-0.034419081	-0.252439153	-0.073975537	0.263049362	0.20256212	0.213442839	0.156113454	0.088573561	0.066472348	0.272579842	0.419967538	0.428342889	0.259848249	0.397388509	0.366360628	-0.067653449	0.396703638	0.160169031	0.45631849	-0.014419388	0.307886115	0.411313653	0.153253084	-0.124443557	0.091478669	-1.194857801	-0.010618276	0.332534368
10076	0.345836632	0.353206284	0.246629197	0.209164951	0.186600257	0.198401125	0.263254515	0.027317367	0.284629201	0.18399157	0.320451671	0.273905275	0.284882684	0.147187294	0.1488618	0.335214523	0.354091142	0.482026767	0.318856311	0.419237566	0.161049293	0.23121528	0.278726292	0.370442057	0.242094581	0.168206001	0.247834054	0.083079808	0.050024166	0.316397867	-0.02585789	0.23655443	0.259221992	0.159477247	0.329001759	0.37645735	0.270925881	0.684034511	0.414039022	0.249034823	0.852077603	0.38333573	0.074589647	0.001401873	0.446510293	0.23549051	0.609223526	0.490377773	0.384493231
10083	-0.647954615	-0.345992243	-0.524167312	-0.52745862	-0.77201146	-0.637526454	-0.526727165	-0.651387281	-0.428157819	-0.705484031	-0.583302087	-0.619946845	-0.521661874	-0.304913798	-0.526645648	-0.657966216	-0.121534219	-0.314498678	-0.367072661	-0.447148317	-0.340826641	-0.235373153	-0.357275529	-0.520669965	-1.086036552	-0.641823751	-0.192554499	-0.704969395	-0.607515564	-0.622565619	-0.599604777	-0.646022791	0.104651671	-0.73815736	-0.465119987	-0.239620707	-0.448616413	-0.310694082	-0.485304436	1.268846692	-0.517843854	-0.288762005	-0.195334593	-0.508127259	-0.419505109	-0.190873057	0.177889447	-0.572135742	-0.663749379
10084	0.261785396	0.45271374	0.54291093	0.347594099	0.300366466	0.616531225	0.264475757	0.503724747	0.462427539	-0.056993792	0.482008589	0.267573562	0.520107854	-0.134596715	0.539030096	0.412950065	0.28141474	0.317733402	0.254498936	0.861574345	0.477300602	0.095783713	0.361846257	0.144511738	0.183364685	0.061225591	0.348799234	0.115269301	-0.038878083	0.597684435	0.18982778	0.324425957	0.584892447	0.684157594	0.298805055	0.72102978	0.229700156	0.51341519	0.445216694	0.880521965	0.433092199	0.591378997	0.224461516	0.233902733	0.701711665	0.369454625	0.038059832	0.222920888	0.670446297
10090	-0.927367407	-0.580308563	-0.900576803	-0.805525292	-0.44582033	-1.241405596	-0.975515147	-1.109411714	-0.491967419	-0.644424082	-0.873276721	-1.033688812	-0.679570699	-0.430243629	-0.642304074	-0.575844306	-0.584390374	-0.596878786	0.048073742	-0.500462061	-0.756586198	-0.897034752	-0.839696413	-0.966458981	-0.791811202	-0.648234418	-0.834235216	-0.499359925	-0.560659657	-0.459769585	0.677352648	-0.754561993	-0.521156855	0.009075861	-0.685369623	-0.638433932	-0.768607121	-0.261244211	-1.127092453	-0.756583086	-0.74260599	-0.159618151	-0.662122409	-0.803807965	-0.662264755	-0.651923783	-0.356211575	-0.309374466	-0.989391602
10092	1.11477892	1.30395402	1.144119147	1.394399111	1.187600772	1.748505131	1.468896184	1.149112272	1.20253233	1.453773086	0.548686086	1.67601357	1.508625553	1.363868919	1.393354019	1.155611117	1.032748396	1.115943283	0.857643536	0.948697692	1.346853234	1.464193012	1.42596262	1.269554959	1.482580597	1.420736214	1.260351773	1.315822215	1.384687967	1.584512922	1.31026366	1.516818778	0.826672055	1.566652545	1.316751842	1.378868749	1.440259947	0.558672085	1.036365829	0.935346978	1.154531931	1.027141422	1.129817655	1.276937871	1.25859404	1.533577082	1.441977225	1.019460713	1.366275942
10093	0.424599187	0.674872024	0.667412833	0.615183985	0.473173373	0.709355591	0.711644257	0.474376495	0.591457301	0.657909003	0.61037567	0.71836253	0.582898217	0.223022436	0.555554008	0.386824936	0.333991976	0.690799448	0.468673225	0.245365729	0.609917232	0.373979677	0.277786427	0.295134645	0.525990188	0.525292194	0.613453138	0.571081439	0.36119985	0.780275016	0.523218274	0.46809399	0.455763222	0.57802754	0.482564449	0.23588591	0.437625075	0.526570326	0.357131838	0.455409073	0.357090116	0.433144145	0.300133283	0.360590083	0.323394975	0.295684606	0.684205756	0.464689065	1.045937387
10095	1.198954001	2.143322091	1.597548947	1.837244704	1.405487194	0.75659771	1.461893179	2.296395781	1.221816754	1.084974139	1.134012351	1.746436348	1.373787023	1.053203262	2.677949046	1.49537445	1.085811905	0.787983082	0.610221689	1.465515097	1.747215619	0.437330417	1.246837376	1.50489437	1.243499317	1.149156084	1.373133272	1.035175131	1.026845374	1.697312611	1.16541078	1.97754648	1.146789561	2.462669489	1.592360751	1.252125185	1.517062799	1.305939307	1.161805873	1.374455699	1.402092347	0.985221631	0.859773396	0.966957268	1.652690824	1.446739395	1.294822171	1.157035623	0.890525017
10097	1.493206566	1.424963004	1.283013578	1.739735411	1.320014825	2.010076956	1.179548406	1.838038791	1.501648592	1.413087733	1.141516471	1.616984165	1.928388312	1.285749891	1.35947786	1.165867757	0.995584661	0.901738823	1.450191555	1.242451653	1.538950235	0.895402519	1.489958901	1.337864487	1.419888641	1.596904997	1.278712482	1.660189952	1.544575672	1.901906159	1.02960295	1.482628849	1.029284792	1.891010047	1.326689386	1.416206125	1.286231111	0.872772399	1.03784184	1.727897976	1.351524889	1.031816315	0.841615252	0.936526406	1.446110205	1.24471804	0.438282052	1.440442732	1.515691928
10098	-0.024565763	0.172950555	-0.251853809	0.389435185	-0.171044105	-0.259544918	0.656509076	-0.052332291	-0.306320037	0.043977242	-0.114183975	0.773125195	-0.372905052	-0.195525081	-0.111867774	0.318936056	-0.125315108	-0.0408613	0.211813257	0.37143092	-0.07222089	0.116161441	0.488009752	0.362953084	0.109066729	-0.546230634	-0.387190779	-0.516771253	-0.295235154	0.429607622	-0.535334977	0.366374416	-0.290551751	1.267654282	0.517986327	0.027123441	0.467652234	-0.003845985	0.05618201	-0.500307887	-0.369059934	-0.177101635	0.323664005	0.087606579	0.071146297	0.594581745	0.508722668	0.41277276	0.025793522
10099	0.464860836	1.028326714	0.809181961	0.663746369	1.199486991	0.66704388	1.039855212	0.580068422	1.202815119	1.063181533	0.654405583	1.273803185	0.245817258	0.613001206	0.957005021	1.38940204	0.592094509	1.673404744	0.198134447	1.654413057	0.715521201	0.348342693	0.802257414	1.543690864	1.984449801	0.797416671	0.493932738	0.731167368	0.486348213	1.510846087	1.357668066	0.930299701	0.611802799	0.502630727	0.740075612	1.280283812	0.696722381	0.91383146	0.209333136	1.568974174	1.053362014	0.477055664	1.017324239	0.352986688	0.844603421	1.023552934	1.188515922	1.24040422	-0.056074872
101	0.350946907	0.439330923	0.12818976	-0.23431992	0.121712722	-0.155634581	0.542779375	1.034624246	-0.225241649	0.23713456	0.038077707	1.134635674	0.197543437	-0.337568177	0.172221715	-0.341162548	0.118213945	-0.072898955	-0.210438285	0.372009478	0.058816396	-0.374737685	0.444941936	0.479246534	0.645360788	0.973728145	1.004731394	1.083978556	1.279557973	0.308243863	-0.20565716	-0.254905724	0.058846509	0.01262369	1.071397349	0.239604081	0.381000854	0.285533827	0.908409258	-0.045021789	-0.011819618	0.409561976	-0.046732348	-0.206113435	0.53651586	-0.238088432	0.622060744	0.177393486	0.681164857
1010	-1.632082436	-1.310136542	-1.495047366	-1.599970305	-1.088228939	-1.551326645	-1.252495892	-1.345765074	-1.460186614	-1.260368076	-0.89320216	-1.633731184	-1.215846151	-1.179588657	-1.131171591	-1.346283088	-0.752541128	-1.326661857	-0.709814515	-0.788039171	-0.967682488	-1.299552489	-1.071858243	-1.749772674	-1.573148241	-1.571114255	-0.890097811	-1.195555357	-1.166833241	-1.2102582	-1.667075023	-1.481734959	-1.057057727	-1.649985045	-1.066179411	-1.28206547	-1.287187625	-1.378531922	-1.034869713	-0.086924862	-1.315467538	-1.158150936	-1.086729894	-1.168429368	-0.826586483	-1.129347616	-0.254025039	-1.224652756	-1.07821883
10100	-0.390736177	-0.519543367	-0.783614529	-0.571085856	-0.623201725	-0.445010973	-0.656993012	-0.849673853	-0.35454503	-1.081402654	-0.700348781	-0.996012981	-0.409376508	-0.885495079	-1.031908969	-0.255504886	-0.575163642	-0.888200192	-0.62783147	-0.632536067	-0.303699922	-0.772099288	-0.72139406	-0.983288798	-1.020110008	-0.701236341	-0.213479601	-0.711212991	-0.945422865	-0.049206105	-0.974185788	-0.905539424	-0.606062878	-0.671048538	-0.657427887	-0.424605835	-0.281732215	-0.569246004	-0.584146	-1.055177043	-0.93350288	-0.464354695	-0.785974193	-1.13124424	-0.72732876	-0.922911128	-0.822501496	-0.051944388	-0.45700933
10102	-0.966045116	-0.815541114	-0.808410204	-0.73737333	-0.896099568	-0.276503122	-0.963092714	-0.786221971	-0.789265794	-0.764329083	-0.771754864	-0.695195092	0.535163222	-0.934406985	-0.784276869	-0.64623327	-0.782006651	-0.696510034	-0.964233521	-0.864014593	-0.751243307	-0.473272402	-0.71956421	-0.898282074	-0.867860081	-0.707165862	-0.699423871	-0.694891462	-0.751921243	-0.320295187	-0.600625804	-0.626213604	-0.636991569	-0.421620064	-0.658383608	-0.79447779	-0.738720203	-0.684652711	-0.782527303	-0.632999966	-0.606334658	-0.824940518	-0.737382081	-0.978945229	-0.48972189	-0.644315095	-0.168365101	0.066271528	-0.622418356
10103	0.379507243	1.054810655	0.565669304	0.760051141	0.50084329	-0.03048312	0.512247273	-0.074793528	0.228926526	-0.281719626	0.885737741	0.160149298	0.140829936	0.887172662	1.292087654	1.136207512	1.061198804	0.382029545	0.385999526	0.207027582	0.892629984	-0.036614781	1.371559111	-0.182797706	-0.286780613	0.591848026	0.617510244	0.616947876	0.462926446	1.158702739	-0.093720545	0.643930286	0.795126779	-0.192151877	0.975338562	0.292995779	0.777815504	1.25749884	0.243083073	1.517715372	1.788664863	0.932881426	0.736402933	0.766725684	0.367142953	-0.069356324	0.592200612	1.060805212	0.111724063
10105	0.26154523	0.416405691	0.60970019	0.167037751	0.274951733	0.72926204	0.296081992	1.370996242	0.344839175	-0.282742567	0.141167959	0.484276883	0.635146656	0.420308375	0.685476909	0.449625155	1.156421584	0.485275969	0.339671616	0.341066414	0.578433164	0.506376268	0.499252504	0.186317098	0.323578633	0.252040673	0.08587065	0.167823757	-0.142701041	0.613659197	0.661584744	0.538024269	0.859151313	0.479814059	0.088947257	0.294498445	0.086575915	0.118122659	-0.111452214	0.945580913	0.108932038	0.245939754	0.173406828	0.547294125	0.399648934	0.096660319	-0.029006603	0.187903594	0.302536358
10107	-0.433727614	-0.501314986	-0.672623908	-0.670288701	-0.561957785	-0.644727613	-0.404118893	-0.54912694	-0.44159842	-0.793562502	-0.376156564	-0.428969577	-0.540406159	-0.520880712	-0.444748295	-0.543811689	-0.431331973	-0.394603078	-0.437953217	-0.337204807	-0.662213507	-0.455296076	-0.555301168	-0.660441992	-0.831477975	-0.534013574	-0.327892728	-0.540915967	-0.459880285	-0.502757236	-0.546531314	-0.68404248	-0.271233413	-0.63817762	-0.604284111	-0.266975792	-0.388613465	-0.259664674	-0.355936027	-0.22117565	-0.39880124	-0.442048178	-0.565747568	-0.563992384	-0.399255614	-0.516588423	-0.087877544	-0.454777583	-0.549272957
10109	1.855189685	1.760311636	1.566729041	1.864767857	1.503651782	1.66980168	1.700146363	1.86035212	1.589096421	1.755287345	1.236630302	2.217343758	1.844431081	1.611917768	2.002403535	1.627761737	1.556537874	1.533513434	1.770287363	1.666999922	2.163732253	1.679504146	1.940739205	1.719784653	1.673411936	1.824500307	1.814787882	1.747655382	1.791344049	2.14425434	1.465124237	1.8921201	1.884835276	2.286117029	1.929177712	1.93712905	1.840740817	1.291934821	1.936684263	1.601726871	1.627470944	1.8521379	1.608762917	1.391701334	1.755533843	1.836365376	1.362601152	1.507245653	2.021863411
10111	-0.388706965	-0.430783646	-0.495036081	-0.431883549	-0.320583046	-0.29108971	-0.4001253	-0.187442669	-0.347327012	0.212065232	0.142643742	-0.659493253	-0.462488479	0.200663029	-0.639397613	-0.159960296	-0.166616711	-0.038017716	-0.370199267	-0.259764276	-0.09673384	-0.211699049	0.355775423	0.151786678	0.448880158	0.193007612	-0.180042226	0.20685044	-0.005441972	-0.089692251	0.436809726	-0.195113199	-0.322520647	-0.271961939	-0.014558248	-0.314495892	-0.006425615	-0.049697718	-0.192792237	-0.542014794	-0.136960153	-0.409834091	-0.038998451	-0.269752801	-0.242189788	0.236293317	0.276382666	-0.111375149	-0.254438657
1012	-0.749960744	-0.433464187	-0.40043842	-0.71207021	-0.869351007	-0.998904835	-0.954046724	-0.712876468	-0.511848084	-0.310446208	-0.248535343	0.032144483	-0.355429842	-0.575739562	-0.692073712	-0.347484436	-0.168762306	-0.601136121	0.527731289	-0.345181724	0.025145518	-0.386060274	-0.410717192	-0.935558268	-0.419274232	-0.455375955	-0.151954045	-0.689952617	-0.608137198	-0.776272676	-0.859833678	-0.529298487	-0.082473993	-0.804758751	-0.638076577	-0.764015173	-0.452097139	-0.388726515	-0.703748637	-0.3004941	-0.462854706	-0.268094431	-0.247588322	-0.261981079	-0.386315529	-0.57049171	-1.535734537	-0.427552732	1.570091767
10120	0.323728157	0.390627473	0.317144579	0.569742957	0.573581935	0.592273864	0.588164213	0.439875087	0.463028117	0.500832503	0.590080478	0.482455742	0.484078291	0.224946988	0.662951683	0.732906132	0.436991899	0.489661046	0.573844835	0.582858389	0.661044787	0.475345771	0.727647002	0.477723896	0.570190015	0.646148036	0.634913865	0.702996927	0.508560211	0.655395438	0.17396898	0.540095393	0.602644143	0.259440207	0.424551725	0.383758825	0.351695821	0.677621486	0.563434018	0.637751774	0.497188988	0.34591658	0.517606998	0.581679405	0.488380855	0.422605782	0.942042587	0.584868087	0.566226926
10121	0.182504609	0.655744269	0.571892432	0.405118092	0.515525244	0.543909524	0.344255449	0.95302619	0.574409211	0.353914626	0.261908951	0.717113645	0.534404043	0.218634072	0.501718062	0.734444712	0.361610882	0.186129794	0.409590797	0.624938372	0.419261428	0.410176216	0.381009721	0.43773191	0.565514406	0.166160773	0.20431332	0.260076194	0.277681484	0.483059261	0.155292922	0.31483871	0.49209192	0.611170859	0.69475488	0.363555613	0.22425704	0.192144531	0.594610595	0.229350224	0.823410637	0.281384007	0.344608301	0.395836749	0.64375137	0.311194291	0.784919949	0.241608383	0.493430126
10123	1.207710654	1.047553803	0.737852925	0.981773281	0.993284681	0.670331581	0.869994303	0.288371036	0.334204136	0.799931415	0.442017227	2.307734507	1.208900932	0.653712076	1.451114503	1.04863294	0.596459399	0.590877181	0.850124922	0.450653107	0.788287159	1.763581375	0.583779234	0.256898749	0.39653986	0.83697992	0.768543343	0.864796879	0.671690823	0.718723969	0.961215337	0.70060578	0.644692477	1.672556635	0.597853015	0.916595183	0.804981478	1.007970838	1.358977506	0.224384576	0.494573436	0.655173337	0.722670011	0.720919078	0.576438479	0.004726109	0.961948256	0.685723535	1.114742084
10125	-0.226141403	-0.211386612	-0.654524127	0.042198548	-0.129161712	-0.649886826	0.16492771	-0.334468239	-0.233552196	0.121777959	-0.368373985	-0.160054587	-0.470333151	-0.104224385	-0.025994965	-0.417109029	-0.260874347	-0.110559649	-0.436248043	-0.166229127	-0.436389815	-0.508608308	0.115720911	-0.068488006	0.28669678	-0.406111398	-0.481922138	-0.498676466	-0.407718601	-0.35260169	0.655448076	1.323070239	-0.08002614	-0.289333393	-0.034930619	-0.664165082	-0.355005377	0.016402232	0.202867575	-0.412908065	-0.345570527	0.108057407	-0.37187424	-0.409378134	0.507548745	-0.100283921	-0.930460573	-0.229493976	-0.370176152
10126	-0.025874726	0.272863913	0.217111147	0.46268398	0.211632977	0.253811086	0.189379096	0.402198522	0.262509234	-0.305272525	0.489727327	-0.017626989	0.106575064	-0.094426364	0.543949692	0.377476481	0.242244753	0.468087232	0.407070771	0.359164619	0.222900118	0.261693174	0.072096895	-0.084104206	0.019594766	0.14670783	0.554468982	0.229065883	0.25346734	0.322143983	-0.233535666	-0.141991393	0.331136592	0.260358002	0.316105245	0.102968239	0.249345474	0.868314036	0.371251354	0.095776499	0.303471443	0.315065854	0.111688334	0.182779824	0.186118892	0.038449432	0.297694311	0.250677897	0.891164554
10127	-0.461755879	-0.167458164	-0.163359594	-0.277866956	-0.313532075	0.328712678	-0.166861076	-0.187856777	-0.182957449	-0.335514696	0.549159097	-0.318320885	-0.322654738	-0.477268987	-0.111320509	-0.08484202	-0.248907822	-0.027236504	-0.249361674	-0.412189662	0.226481174	-0.14891122	-0.120156566	-0.104788738	-0.131650643	-0.289779216	-0.031813036	-0.333620617	-0.16324611	-0.177887964	-0.188637698	-0.024790854	-0.014757462	-0.221366907	-0.210243853	-0.116110822	-0.282333	0.275660166	0.039012111	-0.157488973	-0.10184455	-0.075335398	-0.101038527	-0.308646762	-0.131207248	-0.252862769	0.506720312	-0.245867738	-0.019051063
10128	0.170595258	0.072813679	0.253708915	-0.068270808	0.26103415	1.237891224	0.01586284	0.795748979	0.131112976	0.268225463	0.344150184	0.364244731	0.297052466	0.114284945	0.660421036	0.054996256	-0.018215129	-0.24169436	0.130124863	0.183168178	0.753880339	0.765825628	0.428904611	0.299606737	0.418953181	0.623883617	0.129672618	0.589640437	0.609494531	0.216140713	0.723839776	0.295630247	0.385756315	0.443599902	0.023404286	0.233104975	0.181156677	-0.029938631	-0.028477564	0.410983713	0.152522039	0.111908959	0.344953948	0.458937165	0.431294307	0.138856147	0.05301204	0.031854392	0.298165983
10129	-0.3577007	-0.455467222	-1.057793168	-0.810094891	-0.356274555	-0.497638631	-0.99355956	-0.832845761	-0.219575119	-0.475810576	-0.881181379	-1.005812603	-1.02477346	-0.660001401	-0.784859747	-0.922849439	-0.205843847	-0.232538986	-0.545840448	-0.712377443	-0.581503916	-0.314150717	-0.938686493	-0.42138586	-0.332775514	-0.517747838	-0.808113347	-0.556857138	-0.540251576	-0.741959615	-0.711558764	-0.613448786	-0.893392548	-0.999755669	-0.613296443	-0.910167172	-0.544482069	-0.809344265	-0.764795517	-0.983737459	-0.743296335	-0.697729286	-0.653763071	-0.285678936	-0.667053382	-0.932743149	-0.13176303	-0.621621281	-0.935856432
1013	-0.177353657	-0.030227081	0.030807364	-0.148582824	-0.268352165	-0.390190525	-0.059555469	0.302040603	-0.061062677	-0.309739646	-0.003851018	-0.226755842	0.043552398	-0.097314342	-0.279757411	0.03090744	0.149580926	0.191422341	-0.001002397	0.178296802	-0.18770133	-0.002136904	-0.078080715	-0.395388414	-0.563040285	-0.018837859	0.3699097	-0.035522662	0.024706355	-0.020761016	-0.114422355	-0.049743127	-0.003984736	-0.228686375	0.036485444	0.006744846	-0.092937721	-0.067754733	0.137204123	-0.265773126	0.392869657	-0.019983058	0.010986619	-0.190112632	0.097410302	-0.033649431	0.085352214	0.011918507	0.042213572
10131	0.065138595	0.423065254	0.622530428	0.551738162	0.331175478	1.249122666	-0.034136795	1.26128129	0.401009428	0.390703462	0.917190331	0.298981707	0.060481572	0.133125759	0.636729186	0.709825393	0.400366181	1.050913132	0.050758724	0.610709594	1.241434351	0.624708557	0.329896115	0.371291765	0.632210061	0.614909534	0.363483131	0.5940384	0.527231137	0.216927359	0.693844268	0.07461957	0.648096483	0.534664344	0.186281665	1.467132697	0.298194426	0.884652199	0.836788796	0.642961865	0.508951826	0.662703858	0.808631407	0.211373097	0.369809407	0.633367864	0.523324595	0.402769795	0.876860219
10133	0.137609002	-0.003729176	0.06722815	0.443777753	0.156377148	0.252637175	0.324224693	0.017056935	-0.329469604	0.566707658	0.171037402	0.496179011	0.621189089	0.233571097	0.405197061	-0.086688066	-0.160672112	-0.32012576	-0.206876322	-0.017582152	0.759240953	-0.174734824	0.045640589	0.11540129	0.30982306	0.077092523	-0.210544381	-0.071567913	-4.17E-05	-0.087337597	0.0240351	0.282297786	0.193191993	0.870812557	0.526525362	-0.100449935	-0.06360502	-0.351159908	0.354567003	-0.008889664	-0.021318242	0.203828027	-0.286235358	0.04562954	0.058959128	0.086724756	0.50693009	-0.051147589	0.707400851
10134	1.397158759	1.78447042	1.894298253	1.767598054	1.530437508	1.621106838	1.622712619	1.767836467	2.006361678	1.793357296	1.570210164	1.91503599	1.866728381	1.419241845	2.109359918	2.128358738	1.586303067	1.15779011	1.428576422	1.657049482	2.225260157	1.619881873	1.565051549	2.09427786	2.125584197	1.315362514	1.413738031	1.481912642	1.310094795	1.939522031	1.883120416	1.754113017	1.903773903	1.995612409	1.789617447	1.716535624	1.667526003	1.428187289	1.95645979	2.349774735	1.741230091	1.919012797	1.837668779	1.726672964	2.075359437	1.523318835	1.747247638	1.373754484	1.444345785
10137	0.265849246	0.111434146	0.047921168	0.021082808	-0.039677193	0.104816576	-0.126985601	0.234917938	0.083556505	0.11183857	-0.041496941	-0.162024654	0.051931452	0.130055592	-0.007671737	0.013288249	0.068773496	0.054564835	0.045104216	0.153505194	0.051931726	0.119553071	-0.126178719	-0.085927761	0.018225251	0.019875518	-0.009915592	-0.019146321	-0.01382894	-0.032572646	0.237663641	0.033688739	0.198193121	0.212561921	-0.107992582	-0.047838212	0.032977288	0.228760058	-0.042991022	0.230258875	-0.189958366	0.177606227	0.137832256	0.079082693	-0.136135049	-0.110326142	0.410559521	0.112552473	0.065776469
10138	-0.499856595	-0.457592723	-0.566403563	-0.600567423	-0.716887619	-0.718240026	-0.570354107	-0.487923167	-0.448108087	-0.433040482	-0.853903358	-0.371002758	-0.05038754	-0.458091213	-0.712680787	-0.244840314	-0.679350405	-0.604890794	-0.909758219	-0.765220925	-0.723234653	-0.301155727	-0.459065757	-0.395606266	-0.278637039	-0.434212096	-0.636999833	-0.796474415	-0.370018207	-0.715781194	-0.28870512	-0.659995514	-0.603081014	-0.634035099	-0.892695799	-0.91338459	-0.476463148	-0.745442917	-0.660828862	-0.989021965	-0.713317065	-0.626741089	-0.494550586	-0.503651901	-0.394087639	-0.543506722	0.369114607	-0.561292421	-0.838883098
10139	0.258151671	0.231165035	0.228606921	0.353643488	0.248273328	0.617549249	0.460111113	0.167151358	0.223989031	0.444025272	0.313744743	0.377575617	0.243507679	0.47713814	0.186445252	0.189537522	0.26830516	0.244453377	0.364759827	0.468169892	0.811131723	0.390988999	0.291951867	0.389206708	0.462965393	0.506004509	0.36911123	0.486890435	0.544194096	0.181962843	0.441708351	0.533676557	0.307288441	0.222600738	0.380092771	0.579377939	0.563416502	0.184570199	0.465340676	0.199512405	0.264255232	0.228674139	0.267403749	0.447651923	0.226746093	0.387980726	0.454846619	0.542413875	0.277008657
1014	-0.625187523	-0.507962069	-0.445030376	-0.276268586	-0.101648839	-0.654119732	-0.348426417	-0.417707675	-0.510022859	-0.972586526	-0.060033024	-0.468970157	-0.540705113	-0.788790112	-0.195333468	-0.500345296	-0.217202869	-0.323289889	-0.227316313	-0.072229403	-0.451690117	-0.440886215	-0.218197297	-0.791111971	-1.117929908	-0.834695326	-0.341092897	-0.751215798	-0.697013984	-0.212544427	-0.840391638	-0.907109638	-0.307114001	-0.665530346	-0.188329742	-0.2629562	-0.59596722	-0.627968656	-0.468780936	-0.242799782	-0.391107875	-0.445166867	-0.593297411	-0.40500352	-0.265736423	-0.547269138	0.16199883	-0.639943246	-0.154918782
10140	0.756404747	0.664844256	0.374508362	0.277119529	0.379382846	0.767940089	0.230654812	0.362460657	0.415047864	1.13761577	1.322184316	-0.039663585	0.626827329	0.694336482	0.350711105	0.623771196	0.442307085	0.915365308	0.322100006	0.191172034	1.337873465	0.702788334	0.282787508	0.910395745	1.162414191	0.800666861	0.468506495	0.702050202	0.719046268	0.774655707	1.446774783	0.633323435	0.577491044	0.282742505	0.059541447	0.19511093	0.408243742	0.860117301	0.225453624	0.47170227	1.156581977	0.501251473	1.65924509	0.548621886	0.326507311	0.438087257	1.531265774	1.355813504	0.28556303
10141	-0.602048334	-1.164563118	-1.244453063	-1.533375444	-1.562608793	-1.687216971	-1.416106485	-1.553794154	-1.232355885	-1.542107855	-1.434262089	-1.430365687	-1.182551729	-0.848487174	-1.25015606	-1.358489292	-0.849581922	-0.603500633	-1.128425566	-1.01607867	-1.404017507	-1.411803654	-1.043120155	-1.241885845	-1.193266661	-1.129813602	-0.957829821	-1.248577835	-1.115069859	-1.397158382	-1.274526416	-1.671971747	-1.025916765	-1.82181917	-1.046231739	-1.223744276	-0.843411966	-0.671571457	-1.183118907	-0.673525849	-1.072994693	-1.083490942	-0.934674581	-1.013742393	-0.23211152	-1.301902086	1.859674773	-1.160713853	-0.674612282
10142	0.240815158	0.294271534	0.460133088	0.249932953	0.652680217	0.262923071	0.33940558	0.495645285	0.228967136	0.436326403	0.953229673	0.334643967	0.027783656	0.267607334	0.182986096	0.183453458	0.211741155	-0.054054409	0.140248323	0.269867804	0.150078411	-0.006523887	0.449318344	0.552372602	0.806675884	0.38634421	0.128490015	0.358194931	0.386181697	0.302194825	0.366111722	0.493833452	0.024443229	0.011617055	0.322755944	0.210183725	0.281713772	0.221817481	0.23640712	0.092834104	0.209408859	-0.009089311	0.406583244	0.610968736	0.3039482	0.037127607	0.757070473	0.263177512	0.228137163
10146	0.139519615	-0.050252989	0.267034002	0.101299748	0.086240691	0.450664083	0.249050101	0.118255024	-0.239372214	0.239258686	0.40773344	0.495141348	0.196481066	0.302697353	0.425653782	0.12881138	-0.015078231	0.279268989	0.055846486	-0.096376254	0.308379469	0.059755221	0.392058491	0.549482207	0.206764035	0.417814523	-0.113233744	0.197007477	0.552733231	-0.128082973	0.921460342	0.574816112	-0.252996501	0.508310378	0.197189859	0.099418748	0.126815299	-0.089831787	0.022683963	-0.196529895	0.030721216	-0.125077393	0.012019931	0.011514469	0.720628377	0.686969401	0.492622665	-0.293191038	0.204477047
10149	-1.037509313	-0.510946485	-0.972228459	-0.143223282	-0.697760161	-1.235664403	-0.805389846	-0.978077654	-0.635689719	-0.961245474	-1.069296723	-1.025262321	-1.088989454	-0.729310186	-1.043169581	-0.963882059	-0.54619782	-0.610636096	-0.859251153	-0.674117341	-0.746397271	-0.762723455	-0.799918461	-1.01583273	-0.895467211	-0.16048999	-0.34655718	-0.428875009	-0.421131186	-1.005681823	1.49402169	-1.021113832	-0.673245887	-1.162739666	-1.01641323	-0.883489314	-0.502508965	-0.996176805	-0.929105097	-0.648613418	-0.895888288	-0.846490798	-0.607717174	-0.976755284	-1.430584703	-1.158995909	0.097598595	-0.52603197	-0.91868835
1015	-1.074168913	-0.884902583	-0.410829535	-0.921259073	-1.063616453	-1.218073587	-1.036285159	-1.239917405	-0.696460065	-1.111751725	-0.789116021	-0.853455606	-1.117364339	-0.898869052	-0.837773723	-0.84951361	-0.572777022	-1.059176144	-1.000139356	-0.838440786	1.688519078	-0.654873548	-1.085922324	-1.213618538	-1.108903207	-0.941985147	-0.931751668	-1.056406217	-1.009771167	-1.335945414	0.190354671	-0.960639518	1.059615025	-1.04183453	-0.91397688	-0.975198905	-0.965451672	-1.054933656	-1.111010336	1.516512872	-0.903305797	-0.830705677	-0.322187271	-0.843923432	-1.042287059	-0.935087188	1.708439421	-1.023096538	-0.947848898
10150	-0.034968888	-0.659345156	-0.150672872	-0.406754526	-0.054160353	0.276295322	-0.373159216	-0.169172566	-0.333247927	-0.627923014	-0.198512615	-0.584484283	-0.269215802	-0.553191126	-0.329257601	-0.548382523	-0.203945619	-0.18386651	-0.66686327	-0.643640678	-0.626183363	-0.557642104	-0.3799332	-0.543971987	-0.239281477	-0.268125316	-0.480070229	-0.076981473	-0.200814213	-0.496118231	-0.788945079	-0.643359773	-0.514104426	-0.47785015	0.075710438	-0.478794229	-0.064505512	-0.629101694	-0.584222443	-0.524771988	-0.603538953	-0.666988999	-0.498562356	-0.573369056	-0.707600873	-0.595219164	0.659657972	-0.166949578	-0.483036032
10152	-0.274245023	-0.294229031	-0.19433945	-0.291581437	-0.353446583	0.056705998	-0.110830467	-0.234897306	-0.238893524	-0.245530834	0.209620887	0.088058372	-0.089465232	-0.252389579	0.048855999	-0.038786871	-0.041358902	-0.075655354	0.020510859	-0.230336506	-0.351789682	0.047365502	-0.101095135	-0.059601601	-0.248036577	-0.150531921	-0.017481979	-0.153385184	-0.216521216	-0.344425976	-0.025183456	-0.342895236	0.036692876	-0.214311386	-0.202796475	0.163359767	-0.158014503	0.08649859	-0.265545922	-0.018243243	-0.097348912	-0.083938755	-0.071460535	-0.196425874	0.23720981	-0.239744261	-0.344917123	-0.107060664	-0.068457387
10153	0.48805003	0.401116442	0.413322819	0.398176373	0.501005607	1.019118359	0.388742364	0.76113647	0.583134631	0.316804031	0.70126023	0.95822886	0.496722146	0.588124989	0.819395286	0.28313195	0.60637762	0.392885337	0.731308853	0.669076263	1.10152527	0.721367275	0.708620385	0.764196988	0.606635835	0.812430136	0.617651183	0.69966875	0.754784532	0.59992204	0.813986834	0.898073221	0.472232622	0.877419067	0.223401646	0.666107862	0.555978524	0.846355894	0.676570402	0.961798514	0.321676676	0.638408696	0.65013627	0.362127879	0.854695158	0.654698362	0.551099658	0.382406758	0.961404997
10155	0.667442254	0.570487376	1.109454256	1.065230641	0.236382579	1.475596078	0.992309596	0.930210495	0.821399132	0.944485686	1.003658097	0.844726573	0.724999853	0.479276726	1.221578156	1.113681701	0.610571495	0.58571852	1.71823729	0.493167748	0.978870177	0.437262782	0.521113045	0.492902701	0.728976877	0.444687209	0.459168521	0.735030831	0.364819796	0.568663096	0.466884872	0.685480919	0.658413914	0.628887957	0.606179244	0.512203926	0.333341625	0.990255702	0.669659912	1.579567484	0.734582579	0.575076121	0.748146861	0.641560949	1.302089057	0.373318073	0.543007155	0.785909974	0.897612013
10157	-0.441773783	-0.504608541	-0.680493053	-0.080285063	1.287218726	-0.882818381	-0.398949341	-0.783444495	-0.021582283	-0.635926309	0.195153894	-0.906027343	-0.903384605	-0.494098275	-0.883519764	-0.779255367	0.110513204	-0.007988946	0.130331563	-0.439332126	-0.396338977	-0.339795831	-0.688196276	-0.557721676	-0.864195023	-0.721518349	-0.460687115	-0.756043103	-0.663239092	0.086645451	-0.521352528	-0.716035416	-0.594318169	-1.237385759	-0.588249058	-0.250547204	-0.748511271	-0.193496643	-0.369470852	-0.913034256	-0.099935808	-0.755947749	-0.594467311	-0.621260541	-0.849006518	-1.254057678	-0.071022095	-0.363105922	-0.444455676
10158	-0.004452807	2.690074752	0.74576804	3.721104235	1.712147943	-0.44524958	2.038044907	1.607119475	1.395191552	0.855783012	-0.555304023	0.533946965	0.497449619	-0.121411189	2.799036137	1.164986262	0.836385361	0.987804376	-0.144015745	0.577770464	0.598374102	-0.059452804	1.636416786	0.802025462	0.770475545	0.022234438	0.424697961	0.265470477	0.056780037	1.612472358	0.432507331	2.808075162	1.298328151	-0.617132086	1.899355621	0.232717999	1.327750454	1.511416865	-0.081679058	0.95876188	0.55597851	0.895800416	0.599687178	0.180339485	0.582979469	0.073288217	1.905434811	0.346197638	-0.186642758
10159	0.883204499	0.717935988	1.169231951	1.154724446	0.965530215	1.366175894	1.006299874	1.008298996	1.032292889	0.959732889	0.868955473	0.93549007	1.664371053	1.060800009	1.37952366	0.880340187	0.962524474	0.406105269	0.736073304	0.596885149	0.757176841	0.95685837	0.93504234	0.893614361	1.236531911	0.996467992	0.602078887	0.904863209	0.927470836	1.601689273	1.222065829	1.351217334	0.58876199	1.829574238	1.053379447	0.835100895	0.856726792	0.831377079	1.01828395	0.655345461	0.760677386	0.868179612	0.767344044	1.824412642	0.600043606	0.95773004	1.152409461	0.654380272	1.064496571
1016	-0.826488724	-0.962869379	-1.002938986	-1.038151424	-0.746065074	-1.669345737	-0.771326146	-0.792461037	-0.83534065	-1.308349349	-0.678435043	-1.145056966	-0.622696831	-1.029858691	-0.828675005	-1.202952748	-0.592570465	-0.565014577	-1.081388139	-0.950010674	-0.47125361	-0.625605452	-1.165329559	-1.075805313	-1.192891601	-1.02119812	-0.718120538	-0.988628251	-0.932281366	-0.920206778	-1.018113221	-1.27807577	-0.636973471	-0.957704514	-1.058629357	-0.031294867	-1.238218288	-0.552608539	-0.79423415	-0.58415096	-0.802672931	-0.704729732	-0.636575159	-0.97834215	-1.212433594	-0.669385178	-0.871968678	-0.803927655	0.075955979
10160	0.384525981	0.37817733	0.28749196	0.157394551	0.339474007	1.165324509	0.200010411	0.306715002	0.453262181	0.429412217	0.69227182	0.108090605	0.210121692	0.824035271	0.254366618	0.566135558	0.46994115	0.100515191	0.696310308	0.288878746	0.461253415	0.419111336	0.312770118	0.718033569	0.780117028	0.600404723	0.360932082	0.516126605	0.417626455	0.260100714	0.213443254	0.268966352	0.58009942	0.037687412	0.343979019	0.378565201	0.73420454	0.901338484	0.410364027	0.343496255	0.072691449	0.50294117	0.799166697	0.850095693	0.13663407	0.167446737	0.071038224	0.780147843	0.714740087
10162	0.008496173	-0.003883644	-0.030235881	-0.025558157	0.100615826	-0.429724334	0.340727044	-0.030598186	0.091751526	0.351955783	-0.080936416	-0.148297308	-0.264305918	0.495159946	0.302303973	-0.088111298	-0.164062151	0.21384301	0.040288023	0.192050919	0.17580996	0.288338898	0.07593973	0.222184634	0.323799625	0.610548994	0.181658375	0.559575411	0.390899672	0.029727567	-0.072106651	0.293842406	0.175007379	-0.318667273	-0.035836912	-0.206782796	0.004760705	-0.294027757	0.234719339	0.2770261	0.240270466	0.194522026	0.678974628	0.286013767	0.173817575	0.117318163	0.102351879	0.007858066	-0.426965348
10165	-0.500452399	-0.103036308	-0.263154071	-0.356418907	-0.509392573	-0.756378412	-0.248942499	-0.013988278	-0.229216792	-0.358513688	-0.254613665	0.31624852	0.052690973	-0.3660815	-0.031185807	-0.26639259	-0.388248828	-0.051209867	-0.352391838	-0.1148248	-0.225457644	-0.460864388	-0.288424714	-0.24891442	-0.284587608	0.115852232	-0.191651391	-0.106937827	-0.023844729	-0.571804824	-0.069922861	-0.375561167	0.072953921	0.142087474	-0.256403303	0.021497701	0.117953713	0.068998925	-0.347707104	0.337762905	-0.222442836	-0.01102997	0.220773916	0.342494899	0.588280996	-0.27826309	0.865493325	-0.068289101	-0.696388751
10168	-0.529489556	-0.780754546	-0.766081423	-0.77314162	-0.930320179	-1.082388353	-0.64061507	-0.869386973	-0.787678032	-0.9562263	-0.084406777	-0.576917059	-0.890409961	-1.290622344	-0.672504759	-0.408860562	-0.737051684	-0.417084057	-0.61708531	-0.788086768	-0.612419612	-1.121569696	-1.119802483	-1.106729169	-1.163579107	-1.452369342	-0.359972544	-0.918408603	-1.366943398	-0.663060738	-1.224756671	-1.12902208	-0.118920005	-1.242376635	-1.275677899	-0.594819172	-0.878697291	-0.229872014	-0.278960827	-0.683791907	-0.150485413	-0.662396142	-1.254225682	-1.106750297	0.333868542	-1.127610881	-0.232209174	-0.715827795	-0.714085009
1017	0.137544016	-0.059052226	-0.036492335	0.096336055	-0.338385136	0.521779972	0.18863254	-0.226962274	0.12319006	0.264102225	0.659801032	0.56898885	0.750998325	0.269381139	0.187964473	-0.009989109	-0.115733576	-0.017124024	0.55547531	0.426995596	0.552868619	0.332054131	0.139113973	0.032518851	0.441594901	0.299767203	0.241180712	0.315484209	0.036990413	-0.200467631	0.419576165	0.422365676	0.295072046	0.152413236	-0.121429187	0.313909403	0.408940204	0.209984872	0.573251149	0.364958342	-0.055135823	-0.079455262	0.269922082	0.209819232	0.646044746	0.324092894	1.058200297	0.081750323	1.001238144
10174	0.222588067	0.034723571	0.051513438	-0.082614015	-0.138636237	-0.062039118	-0.159132288	-0.207822879	0.067035261	-0.094666262	0.204359461	-0.050808119	-0.037351699	-0.288823571	-0.356339675	0.111252005	0.021429394	0.314361788	0.050085788	0.041839358	0.215313029	-0.049004547	-0.136145829	-0.582205872	-0.30943615	-0.043026033	0.019367888	-0.097211535	-0.217045211	0.049532042	-0.271926465	-0.126536009	0.186487016	0.809277829	-0.054972421	-0.116035606	0.027055784	0.182233581	0.342868309	0.16156872	-0.140269048	0.15607009	-0.050846936	-0.049796889	0.172989296	-0.071844197	0.559536858	0.241852716	-0.040569976
10175	0.533152574	0.688669999	0.599937297	1.075235723	0.759044418	0.51740734	0.931644886	0.501637777	0.79810122	0.844548064	0.147839528	1.361316008	0.815932961	0.938800406	0.85768305	1.034455807	0.5386725	0.562146849	0.642400332	0.393675378	0.748185099	1.197704363	0.76888716	0.870901572	1.123332247	1.283909583	0.870730584	1.239038795	1.32058005	0.62299625	0.888385414	0.825648675	0.178350237	0.75058536	0.654404075	0.485353721	0.748698998	0.440113614	0.487162765	0.729159032	0.987249913	0.886916531	0.76487408	0.971493861	0.849278752	0.848766831	0.609696696	0.449115907	0.368087678
10178	-0.949863777	-1.070095229	-0.784064643	-1.200868959	-1.093063786	-1.186778636	-1.111829756	-1.196204729	-1.066324834	-0.97030042	-1.293795112	-1.224975132	-1.102364945	-1.130243032	-1.112431302	-0.726605598	-0.280207943	-0.980847943	-1.065258078	-1.005935241	-1.163752893	-0.102461505	-1.114062067	-1.021669116	-0.757695161	-1.058908511	-1.179363241	-1.0573686	-0.977834917	-1.167698469	-1.051229228	-1.08357537	-1.028683782	-0.951475432	-1.053227009	-1.130207319	-1.131119764	-1.098828486	-0.728040857	-1.020157907	-1.031092304	-0.10701989	-0.306651579	-1.112120295	-1.189413132	-1.060823597	-0.792833427	-0.935060601	-1.191224052
10180	0.203772139	0.257342442	0.484721576	0.340462298	0.433396916	0.469322691	0.600919285	0.23143829	0.266560165	0.413502881	0.294821513	0.446890162	0.182625467	0.048505823	0.074266465	0.076737091	0.230151997	0.643832262	0.475093883	0.260392085	0.728024586	0.276829736	0.08687185	0.477509778	0.56539401	0.109040981	0.146937604	0.150815212	0.167795573	0.693849954	0.030370959	0.63671511	0.722983921	0.771586081	0.440118807	0.599245462	0.194951243	0.15016062	1.384750952	0.286652106	0.129278989	0.181955134	0.828517282	0.823143058	0.244439596	0.141611031	0.759979788	0.546836802	0.837362678
10181	1.14721934	0.995790029	1.047801177	1.069409848	1.061647855	0.896736592	1.117738539	0.671353581	0.940090137	1.309120965	1.474998181	1.149158547	0.732464364	0.926654174	0.846545051	0.841080664	0.739015696	1.389261567	1.096722574	0.879219712	0.951173703	0.80822505	0.838656508	1.335146232	1.500071257	1.321106108	0.7885739	1.340437456	1.037011314	1.178279816	1.024481809	1.192809262	0.788798398	0.675651583	1.139262425	0.915390756	0.893239154	0.986685241	1.422718066	0.644907955	0.708349515	0.704378091	1.090549722	1.083224105	1.0485538	0.669859708	1.08340178	1.081301463	0.925357065
10184	1.180190815	0.869784641	0.926892741	1.527559549	0.997580931	0.875153803	1.261701651	1.311112136	0.552318266	1.265389342	0.242458312	1.37573655	1.099057555	1.053724711	1.211037632	0.567694299	0.446744997	0.806848406	0.558289873	0.866163721	0.761813082	0.77341208	0.816063067	1.010847719	1.111326391	1.124431817	0.717044804	1.057490171	1.061283944	1.191940315	0.733376282	0.872008697	0.523965689	1.342383905	1.105061411	0.640910281	0.908227755	0.397353338	0.696370334	0.196127112	0.481377031	0.744615282	0.384265173	0.616001301	0.768955172	1.28397677	0.730815758	0.466675695	1.053802502
10188	-0.199165802	-0.367207798	-0.330794858	-0.263979352	-0.455415061	-0.181378611	-0.25094778	-0.045530329	-0.294977984	-0.257280916	0.402400732	-0.352451447	-0.00350091	-0.51010829	-0.302997842	-0.347961394	-0.419470356	0.043938462	-0.075560756	0.102516735	0.045562279	-0.245821341	-0.364803159	-0.238956477	-0.394668503	-0.527826776	-0.254054965	-0.434227217	-0.601898055	-0.207807397	-0.164016343	-0.253133661	-0.087197931	-0.073548092	0.002873152	0.028043966	-0.239226227	-0.086799277	0.030705202	-0.138118233	-0.333128813	-0.270553759	0.093611027	-0.232437587	0.260102976	-0.386407524	0.010781162	-0.071800176	-0.202892492
1019	0.86815866	0.793320259	1.159167904	1.019083102	0.509576234	1.537560154	0.8052038	1.101192725	0.87243466	0.848264138	0.575055728	1.389093737	2.574461248	0.625113057	1.274089599	0.773895985	0.741351546	0.664118268	0.974628335	0.752390398	1.112162051	0.874109598	0.832192658	0.867671605	0.872644768	0.934025733	0.88311495	1.053599952	0.888583055	0.613831338	1.14278475	1.51694971	1.007171326	1.459165647	0.436957819	1.195908331	0.847222349	0.735458163	0.737352711	0.858780268	0.695642749	1.01091372	0.620136584	0.820501461	1.123270031	0.965760763	0.929157205	1.532612976	1.098438234
10190	-0.082638267	0.130753354	0.072499488	0.291186019	-0.001276391	0.316197595	0.403302861	0.261642317	0.096800332	0.57950019	-0.195294639	0.660290605	0.045995621	0.385709731	0.53175353	0.38844655	0.128901258	0.089690453	0.02721632	-0.21486664	0.462542644	0.666280705	0.508461847	0.406525125	0.80919785	0.920376004	0.235117467	0.830003493	0.615286647	-0.006520125	0.51701272	0.476081924	0.127847192	0.681469727	0.141562452	-0.013904302	0.388489315	0.207282345	-0.215752665	-0.068959334	0.163322921	0.327704255	0.536714429	0.129870886	0.415798033	0.697721652	-0.193586355	-0.00500821	-0.092975482
10193	0.035274582	0.063466707	-0.050230389	-0.171508329	-0.179914035	-0.016078611	-0.095350408	0.093960859	-0.128285318	0.102374392	-0.139643673	-0.00236991	0.017635806	0.098773844	-0.030496091	-0.082226388	-0.102035771	-0.043776387	-0.093799153	-0.142416679	-0.048543981	0.28199255	0.018681866	0.182733073	0.088937479	-0.008398721	-0.106294629	0.105955762	0.0823524	-0.224853538	0.145088788	-0.103747638	-0.006331052	-0.264553627	-0.381211734	-0.116958634	-0.043463737	-0.191798569	-0.146651599	-0.009258352	-0.193255278	0.028918784	0.044119277	0.005151771	0.152419449	-0.015732355	0.139968583	-0.474234537	-0.162913188
10196	-0.565479019	-0.495728876	-0.429215447	-0.661165361	-0.263831205	0.064769253	-0.462936602	-0.404708885	-0.734523298	-0.205526132	-0.412631199	-0.619262266	-0.997095427	-0.092895514	-0.634727996	-0.210807801	-0.318003671	-0.30392636	-0.526900983	-0.524494342	0.177552939	-0.233740204	0.420562988	-0.11052709	0.117591636	0.371574847	-0.433692813	0.220929118	0.258787117	-0.678231774	-0.150309334	-0.195111398	-0.467234033	0.183915453	-0.512780211	0.361291653	-0.250090467	-0.76172841	-0.67023572	0.794858323	-0.150757703	-0.172034094	0.080260929	-0.414778594	0.190781061	0.001019211	0.483954551	-0.395548342	-0.641687134
10197	0.301493459	0.263527566	0.183879905	0.513058482	0.226021959	0.534486449	0.354013454	0.492215909	0.394881499	0.483690788	0.152097114	0.198249325	0.118451252	0.542324788	0.396561154	0.127136276	0.31396832	0.188668179	0.464450647	0.300603205	0.289454384	0.469753388	0.229781099	0.473756075	0.712319884	0.278450574	0.18133336	0.263817113	0.196637205	0.245282391	1.0307993	0.699249487	0.350457205	0.117710483	0.165357978	0.320485847	0.315378884	0.318118709	0.208344478	0.133442245	0.41181687	0.294205802	0.435434343	0.574504546	0.036703795	0.350511926	-0.508898308	0.086573602	0.158699244
10198	-0.459346025	-1.001789562	-0.653769817	-0.834335842	-0.699855592	-0.54556579	-0.714380154	-0.754516965	-0.802377163	-0.490736013	-0.536674488	-0.3524831	-0.810852922	-0.37726759	-0.513937595	-0.834564584	-0.864544312	-0.692593686	-0.906359258	-0.879914359	-0.945291785	-0.623055851	-0.440988273	-0.729607569	-0.60742584	-0.553925957	-0.640534274	-0.667846583	-0.429498929	-0.677621624	-0.074280649	-0.532214932	-0.899246034	-0.56963651	-0.393508518	-0.551799481	-0.578019761	-0.611250407	-0.874114312	-0.441565086	-0.708735641	-0.778920909	-0.722854571	-0.737364072	-0.518298626	-0.563412871	-0.417450316	-0.912270629	-0.833300359
10199	-0.046282902	0.131000102	0.16599376	0.071096654	0.248921806	0.618505423	0.147103226	0.411242589	0.302414358	0.401950693	0.390701751	0.409520851	0.46684372	0.456158408	0.317340849	0.117647665	0.225740618	0.442714763	0.571257743	0.378886626	0.324221893	0.172576226	0.619011188	0.42323699	0.278984292	0.43616894	0.326577405	0.297739453	0.397897204	0.631067836	0.177572154	0.600325526	0.297890586	0.655068775	0.281107741	0.285391735	0.509307491	0.289052393	0.438392882	0.3960111	0.401013287	0.357236406	0.426080006	0.352993774	0.690217418	0.553396887	-0.118074419	0.397376801	0.800926147
102	0.175737221	0.117895852	0.167234699	0.312865429	0.423099509	1.550336375	0.105392964	0.088517161	0.4147974	0.37120601	-0.276372392	0.453500097	0.961514798	0.366963774	0.421140192	0.188305563	0.044610204	0.073602752	0.445579061	-0.103244614	0.131487725	0.254337776	-0.004777318	0.322342214	0.442310056	0.760153607	0.010214001	0.442868235	0.578908501	-0.293955126	0.566949871	0.635655844	-0.044353341	0.240438013	0.20163918	-0.122057942	0.201926785	-0.171829888	0.100483924	0.211312068	-0.165087252	-0.158950081	0.657406633	0.561561668	-0.383095567	0.236625736	-0.225516456	0.327124377	0.163419106
1020	0.156099701	0.462038467	0.587323683	0.541433161	0.320422641	0.319976812	0.348883165	0.002388246	0.354989496	0.348151339	0.505878391	0.380963845	0.447440549	0.279116773	0.342554026	0.181096137	0.366557803	0.175358855	0.348010236	0.443839931	0.469235804	0.166595346	0.503396894	0.218222043	0.245705713	0.369477475	0.463898806	0.43714482	0.357522558	0.366974111	0.142874568	0.688357681	0.464758754	0.612947292	0.304978323	0.195796468	0.426030926	0.664575414	0.101195018	0.579256663	0.423668638	0.609046166	0.321420392	0.471176354	0.368487331	0.653991144	0.60382031	0.477341453	0.388492813
10200	0.540579986	0.240357576	-0.001098402	0.201803248	0.374268931	0.532487799	0.406968159	0.028175767	0.257632027	-0.004202281	0.014690191	0.590861503	0.424275204	0.465962302	0.319561483	0.338145333	0.512407182	0.410757531	0.217765821	0.20829986	0.298017907	0.421987916	0.378110524	0.225245559	0.184002449	0.636467355	0.644932518	0.344006085	0.427469838	0.018324174	0.299632081	0.23392368	0.254509692	0.251147486	0.397830246	0.098151994	0.324794991	0.493538185	0.142792314	0.271485889	0.09738897	0.504777702	0.184627185	0.276468353	-0.062864825	0.333035486	0.172385407	0.382835242	0.9915189
10201	-0.274868645	-0.087107261	-0.358755515	-0.213322053	-0.367587114	-0.504332923	0.013678137	-0.27485514	-0.313054833	-0.138045853	-0.024543078	-0.199455329	-0.182546258	-0.209607623	-0.423764963	-0.371835065	-0.117602022	0.071206663	-0.423094947	-0.108237011	-0.308258683	-0.314866386	-0.191515143	-0.050116143	-0.361602207	-0.132853917	-0.19358893	-0.159607218	-0.151468209	-0.345656819	-0.5462101	-0.169278751	-0.047835914	-0.110272817	-0.35326948	-0.149689011	-0.13969875	-0.072783704	-0.158466432	-0.321961402	-0.052271299	-0.020798687	-0.23297415	-0.227726928	-0.076036924	-0.046090363	0.469603643	-0.201619219	-0.290918836
10202	-0.879682796	-0.923233316	-0.783701821	-1.215600033	-1.128859194	-1.141314018	-0.64558365	-0.698939902	-0.567886212	-1.572555976	-0.13580235	-0.934037017	-1.032960355	-1.188199829	-0.662853679	-1.088180733	-0.565411978	-0.379709785	-0.698576197	-0.680607833	-1.049540755	-1.159138698	-0.924008119	-1.080418998	-1.760370087	-1.301508815	-0.596916123	-1.297918835	-1.583900639	-0.789517236	-0.556657917	-1.287518133	-0.715220634	-1.195457521	-0.778027541	-0.535254496	-0.950733619	-0.56031486	-0.458993824	-0.664738369	-0.972493531	-0.683526605	-1.228159774	-0.99444262	-0.51887894	-0.695081546	-0.495449801	-0.759445611	-0.628917705
10203	0.079510375	-0.18210381	-0.442270256	-0.377238443	-0.267239118	-0.614468595	-0.545511273	-0.581741109	0.235098679	0.427946026	-0.249477954	-0.735423702	-0.499747787	-0.220398362	-0.69910236	-0.733539741	-0.324452018	-0.588449663	-0.171174575	-0.397106878	-0.362202127	-0.578171287	-0.379032224	-0.061901052	-0.149975132	-0.441873351	-0.124594686	-0.473257623	-0.089786012	-0.426653276	-0.957083638	-0.674063479	-0.637693516	-0.708822418	-0.554510716	-0.64178682	-0.495787416	-0.602275674	0.05875552	-0.639965157	-0.056964852	-0.458386927	-0.250008193	0.167881925	-0.179080306	-0.442431677	0.342966348	-0.349888879	-0.76712491
10204	0.253296838	0.524774806	0.567477367	0.299263179	0.36007183	0.482295259	0.220100614	0.168379735	0.234411295	-0.062232138	0.257728913	0.29346582	0.181221886	0.123751673	0.328550545	0.296323811	0.427437761	0.090863588	0.110547639	0.104644426	0.461652469	0.015531746	0.135948335	0.167326686	-0.07331161	0.034625152	0.139311905	0.058072892	-0.272973511	-0.10255106	-0.347722411	0.074476974	0.218302582	-0.163759915	-0.551858768	0.044679207	0.055502649	0.212892489	0.13945637	0.272394742	0.195092148	0.189888776	0.00219118	0.434916302	0.459513476	0.142222043	-0.223571044	0.152657647	0.270351146
10205	0.860441706	-0.501191904	-0.623375898	-0.451253485	0.305901662	-0.639720657	0.363237952	-0.156727638	0.217946569	0.118933066	-0.823731869	-0.064499533	0.599747658	-0.417132275	0.730535533	0.01815651	0.836263189	0.420904692	-0.312677031	-0.341768567	-0.348958033	-0.200941909	0.054599897	0.039332382	-0.020788829	0.82122947	-0.086909566	0.302308479	0.394570508	0.852973559	0.538630035	-0.465219262	-0.633012697	-0.920240818	0.273886801	-0.107372716	0.180505806	-0.147831645	-0.509934667	0.053491541	-0.200945074	-0.558044973	0.18058319	-0.808373603	-0.059137519	0.175887748	0.855826101	0.470205064	-0.874251433
10206	-0.250174658	0.049171805	-0.026055009	-0.245391279	-0.042372477	0.88464855	0.054155641	-0.076652429	0.244600039	0.319365005	0.342038569	-0.020982386	-0.078496023	0.259834935	-0.267890773	-0.042573837	0.146769361	0.114586698	0.258404116	0.111042545	0.28909382	0.200366573	0.126885661	0.374603482	0.464795895	0.376049592	-0.099417113	0.296098862	0.269415189	-0.114932151	-0.147024952	0.237964733	-0.049527788	0.054537708	-0.108591267	-0.21532185	0.132578171	-0.196312434	0.051075754	-0.270565839	-0.216111408	0.080120128	0.377481591	0.014533485	-0.351315806	0.073773574	0.080299268	0.024426616	-0.212558013
10208	0.004700708	-0.022432954	-0.255790331	-0.239237398	-0.240473679	0.412220277	-0.159516185	-0.248897295	-0.142659639	-0.102781558	-0.140290694	-0.166730148	-0.369442037	-0.005939799	-0.137981924	-0.384828879	-0.142111729	-0.227915935	-0.282348255	-0.207575598	0.032026186	0.032938076	0.046630817	-0.04303088	0.02870559	0.033834532	-0.130830586	-0.031232737	0.025595729	-0.183963318	-0.193153633	-0.043807619	-0.265492675	-0.240501398	-0.011826785	-0.359829966	-0.003651766	-0.287118734	-0.079676284	-0.148059951	-0.353100046	-0.119279826	0.099529844	-0.246327616	-0.30317046	-0.187150643	0.078558746	-0.120531475	0.056764631
10209	0.937751862	1.129385503	1.273011119	1.244089633	0.832196332	1.767314379	0.973743929	1.377371073	1.701172537	1.429937108	0.08622016	1.422564527	0.48599854	0.730801701	1.40836217	1.263440667	0.803266945	0.653928097	0.901885304	1.067085649	1.779972259	1.230083817	0.60101431	1.472706887	1.574362483	0.993904847	1.037795393	0.855117725	0.675496865	1.541627877	2.276827963	1.360362111	1.000669618	1.876610789	0.727341466	1.679382651	1.216131044	1.020029149	1.275548756	0.224738626	1.291080377	0.960500293	1.260729223	1.541919414	0.761342633	0.896120395	-0.011385236	1.154690706	1.456544873
1021	-0.628401839	-0.59908778	-0.379752804	-0.857816517	-0.937830742	-0.703897737	-0.594198939	-1.038011119	-0.679549829	-0.76602437	-0.117390534	-0.750784504	-0.427518076	-0.358630459	-0.69953277	-0.849895914	-0.202571911	-0.679534578	-0.191728648	-0.592596913	-0.426662926	-0.532582627	-0.426046652	-0.523275586	-1.220314278	-0.487284858	-0.027319548	-0.716332893	-0.446837541	-0.572654993	-0.636743679	-0.565540271	-0.200772754	-0.727928213	-0.401725954	-0.450284468	-0.437926022	-0.312051208	-0.380691899	-0.158544318	-0.324282018	-0.323832363	-0.281798983	-0.034410456	0.357420062	-0.279054182	-0.033532474	-0.453309153	-0.104526343
10210	0.13656678	0.048595468	0.236408147	0.267342762	0.218225611	1.090983721	0.060435639	0.320937824	-0.054962837	0.385425206	-0.132797305	0.09042957	0.006517524	0.011324731	0.163806146	-0.107864375	-0.165183926	-0.093994227	0.288208643	0.080212685	0.281277253	0.098114615	0.386614367	0.563591431	0.700366444	0.077360468	-0.208966243	0.01559726	0.305499851	0.244405698	0.194708758	0.372421291	-0.116227899	0.290097404	0.025180479	0.273073662	0.12929487	-0.159198117	0.123784272	-0.419514896	0.100391052	0.207614586	-0.015463713	-0.063230624	0.246867591	0.379809384	0.523799949	-0.094363398	0.081324091
10211	1.180448024	1.287881399	1.403888708	1.234323048	1.09479578	1.298535376	0.903520029	1.535562102	1.388913681	1.402553138	1.253141166	1.306852966	1.069819136	1.054429036	0.976267403	1.295992934	1.076847868	1.222733419	1.034679899	1.291974812	1.161455044	1.388683576	1.119385993	1.28085856	1.317832334	1.105115067	1.100474688	1.207255527	1.085064484	0.902236533	0.925417354	0.981274838	1.208108265	1.326393859	1.099864183	1.281626772	1.125089659	1.089170117	1.048231203	0.976772789	1.118944475	1.121403963	0.999907118	1.066635248	1.284359166	1.254579563	1.190991779	1.013065762	1.014352363
10212	0.041297317	0.002191811	0.681884074	0.590080928	0.19522729	0.836476984	0.427647633	0.57069937	0.168853526	0.398717547	0.04957896	0.728632895	0.398733889	0.35574415	0.752426294	0.334255287	0.0834192	0.471700507	0.54269591	0.310306756	0.694252576	0.325196535	1.011183015	0.497012259	0.814328955	0.430779888	0.465152724	0.211922739	0.284770492	0.499978643	1.109573888	0.602893367	0.715033478	1.079004973	0.445510288	0.800701057	0.504257581	0.652366701	0.511705334	0.757174508	0.350467344	0.644078096	0.518252243	1.216370561	0.824594122	0.72520434	-1.379462524	0.253008793	0.72028725
10213	0.555639344	0.609943519	0.792300379	0.832520076	0.99001058	1.489567184	1.139288759	1.04077015	0.587865019	0.675716595	0.378059228	1.35439133	0.97947227	0.865120503	0.90385954	0.814498914	0.681803902	0.592817212	0.835983092	0.473917927	0.789511916	1.686075931	1.420655765	0.752142331	1.031831178	1.214752916	0.812612546	1.213053239	1.179895994	0.795841014	1.344845687	1.181567131	0.962837917	1.367431334	0.629594825	0.7938571	0.76054014	0.268327415	0.443177094	0.60856683	0.597347601	0.738566527	1.41225145	0.966402002	0.919842133	1.209142865	0.603815599	0.191824043	0.508719411
10214	-0.64590875	-0.52493318	-0.619192102	-0.463658218	-0.658554394	-0.788494443	-0.666841895	-0.819770752	-0.388827702	-0.632743638	-0.268597515	-0.871055225	-0.532204601	-0.531560325	-0.556529015	-0.694514815	-0.284590723	-0.495303308	-0.582668411	-0.484113242	-0.476777865	-0.57167459	-0.687297253	-0.104518071	-0.709487861	-0.669464555	-0.27363637	-0.816657741	-0.511032708	-0.655336032	-0.438641844	-0.748792441	-0.392230431	-1.380365379	-0.31159089	-0.46050415	-0.434718666	-0.405755024	-0.655350127	-0.484391154	-0.402813455	-0.666231237	-0.597581379	-0.661813072	-0.876223922	-0.344993552	-0.166291338	-0.720001066	-0.875018563
10215	-1.315411217	-1.313966729	-1.189548621	-1.180364018	-1.18555084	-1.544532447	-1.143587275	-1.303440635	-1.277872933	-1.290226154	-1.043378553	-1.519526999	-1.174901522	-1.02724988	-1.293727091	-1.362238682	-0.968908321	-0.897377969	-1.391795221	-1.097745616	-1.069782091	-1.221851399	-1.047361168	-1.51870241	-1.604685503	-1.179852663	-0.918485077	-1.216790079	-1.147237519	-1.337148901	-1.276172158	-1.205136285	-1.038338308	-1.316165143	-1.296297859	-1.412391987	-1.120243089	-1.29982498	-1.088255921	-0.922618856	-1.150914628	-1.090038984	-0.956602368	-1.088718918	-1.393303128	-1.050285395	-0.95977114	-1.231663639	-0.9755451
10217	-0.122869367	-0.18869584	-0.180815932	-0.073520547	-0.042025008	-0.099997312	0.001487075	-0.174586788	0.589783031	0.308078428	0.618967322	0.160250192	-0.355386025	-0.256546999	-0.010838986	-0.01906243	0.038045621	0.647190058	0.135091946	0.223099543	0.716895683	0.164303351	-0.337607476	0.506884782	0.503293006	0.098149743	-0.040173788	-0.01589725	-0.218351358	0.058472386	0.627060725	0.474128132	0.140167671	-0.457963354	0.215319437	-0.136160711	0.368486199	0.695511565	0.320410149	-0.040726735	-0.006109988	0.075240378	0.207565407	0.193725919	0.122444346	-0.499871547	0.205876634	0.160597888	0.907290921
10218	-1.062995097	-1.207253627	-1.361512821	-1.244870833	-1.552934099	-1.37741801	-0.97600426	-0.900581559	-0.966937073	-1.005170077	-0.588629093	-1.164663525	-1.085866957	-0.846579211	-1.161106299	-0.912267555	-0.70413874	-0.835379677	-0.625340831	-0.686235495	-1.179224487	-1.035366948	-0.673325233	-1.198005477	-1.320390796	-0.955412725	-0.68589255	-1.274687704	-0.917194784	-1.390571458	-1.107957686	-1.236951797	-0.309856068	-1.231856196	-1.123983825	-0.77221375	-0.827335199	-0.371447223	-0.861499162	-0.680955459	-0.856422789	-0.551175811	-0.630502578	-0.979394595	-0.255472042	-0.709336021	0.008368664	-0.872553638	-0.781169722
10219	-0.64613627	-1.006671108	-1.113740799	-1.034111903	-1.097733366	-1.186879285	-0.930102497	-1.046639982	-1.073284737	-0.698786071	-1.069626463	-0.91615154	-0.96599559	-0.780237468	-0.985389995	-1.007231849	-0.707176231	-0.717166923	-0.839813423	-0.669958462	-1.045864229	-1.016066621	-0.569180944	-0.706901451	-0.937757294	-0.76309672	-0.663842841	-0.814834858	-0.778661287	-0.996737687	-1.008966093	-0.768766243	-0.747497122	-0.76697137	-0.318486706	-0.656004296	-0.843771284	-0.787072825	-0.69702905	-0.637567164	-0.903651259	-0.480296425	-1.016875716	-0.828968643	-0.711538643	-0.794093876	-0.104709914	-1.069442471	-0.732952299
1022	-0.101630722	0.34971828	0.803281438	0.324849087	0.306663955	-0.014019923	0.268606463	1.054139963	0.063404965	0.195094957	0.961462235	0.633203171	0.567995053	0.040003335	0.398124068	0.503198753	0.377705859	0.936709875	0.044313111	-0.126405123	0.453448263	0.136992385	0.407998738	0.465448131	0.437036005	0.818088256	0.492889965	0.524658777	0.550909193	0.653847139	-0.114999119	0.659017233	0.411328845	0.727967143	0.53698599	0.789771276	0.392866557	-0.20942838	0.300805714	0.136722459	0.889038128	0.209999289	0.225537484	0.059074704	0.607971909	0.863769192	0.738812923	-0.001470931	0.004986456
10220	-0.152521613	-0.383576233	-0.591698404	-1.023378329	-0.846673934	-0.916615957	-0.461071977	-0.712298	-0.707902693	-1.066633154	-0.861296336	-0.64358886	-0.200199501	-1.040983565	-0.722521213	-0.964249353	-0.610583721	-0.257309168	-0.324868901	-0.543536392	-0.770888447	-0.395918723	-0.579574266	-0.694700315	-0.587897397	-0.797856269	-0.476428318	-0.299620121	-0.518940627	-0.719701238	-0.671685093	-0.920078353	-0.805910378	-0.876718663	-0.718549181	-0.782148111	-0.817527706	-0.170935604	-1.012195154	-0.558589967	-0.881937674	-0.646925462	-1.091516513	-0.616193962	-0.182088575	-0.66892814	-0.638011902	-0.637555612	-1.142413726
10221	1.637554422	0.453103193	0.632086512	1.167401609	1.166912815	1.886147528	1.022171977	0.593543154	1.799210922	1.945093601	2.235176691	0.447114808	0.487874693	0.295507356	0.41873643	0.805563982	0.570504998	0.797909115	0.287608555	0.38665621	0.694624411	0.423507819	0.171174104	1.827640123	1.712432724	0.436202699	0.146174581	0.63451766	0.540108102	0.151500756	1.971481641	0.119275759	0.266969356	1.507429909	-0.015137594	-0.18349428	0.339197295	1.198411815	0.240214692	1.45533432	-0.265853337	1.922035288	0.146681053	0.673468059	0.163335629	0.28024578	2.59230585	2.766082909	0.147584567
10223	-0.737187122	-0.791463153	-0.899861845	-0.950421255	-0.894945455	-0.971653463	-0.724036187	-0.889441165	-0.783139701	-0.898138839	-0.871383152	-1.022001247	-0.790610814	-0.782453427	-0.911241642	-0.940537076	-0.702158379	-0.770672494	-0.838689741	-0.733447308	0.446293011	-0.802138692	-0.639394104	-0.804895094	-0.66013701	-0.877207664	-0.774964559	-0.780822777	-0.729760827	-0.957450965	-0.713567262	-0.868364531	-0.040234284	-0.913428387	-0.803069428	-0.859226564	-0.848711508	-0.797990978	-0.899759941	0.84276111	-0.879653529	-0.794587746	-0.7883755	-0.808952578	-0.760472061	-0.871100865	-0.096097109	-0.893116272	-0.949955253
10225	-0.386303429	-0.62074847	-0.972814796	-0.931975972	-0.901193799	-0.966926634	-0.302842711	-1.191853543	-0.870928683	0.033997619	-0.856803006	-0.717734485	-0.838137986	-0.377383309	-0.884149436	-0.798219222	-0.822500231	-0.533519829	-0.739688555	-0.651238082	-0.730995565	-0.751225424	-0.48384885	-0.343157509	-0.629817483	-0.591622167	-1.051869241	-0.445674339	-0.343237817	-0.851864391	-0.580689526	-0.558316001	-0.748355274	-0.824367774	-0.463943069	-0.917632317	-0.948221042	-0.970702365	-0.889244101	-1.144969733	-1.082798569	-0.965984527	-0.967853765	-0.828968339	-0.341313278	-0.874206101	-0.510486894	-1.036191813	-0.367284237
10226	0.516515934	0.81644431	0.791127472	1.106735302	0.444756506	0.418700165	0.867082266	1.152735469	0.732724981	0.738897188	0.871440988	1.083400766	0.978107196	0.484454636	0.909910632	0.756511814	0.61421647	0.48740994	0.542904195	0.452587811	0.754168483	0.40296969	0.59635449	0.729134393	0.68556149	0.799237107	0.707323922	0.755808797	0.791450124	0.769640696	0.718909505	0.638379714	0.664491727	1.309070996	0.939487564	0.998112024	0.811245863	0.678480557	0.339411475	0.515707262	0.405669388	0.626195503	0.353308101	0.313175256	0.447279324	0.982276081	-0.204130715	0.624896197	0.596398822
10227	0.727746744	0.78542317	0.571444973	0.393507001	0.767533547	0.842623923	0.569489222	0.569081644	0.78967864	0.793175828	0.713647286	0.791518527	0.430583686	0.83875034	0.436406146	0.964293105	0.816538222	0.790311465	0.295410333	0.535213825	1.139811012	1.009229859	0.954773427	0.824406244	0.907554446	0.580533499	0.554776237	0.627401497	0.527488608	0.387438068	0.91818787	1.517461181	0.545603052	0.910891687	0.77007046	1.168629625	0.940115382	1.34833299	1.272929892	1.070486472	1.527080087	0.543471982	0.801933979	0.749427803	1.007238168	0.561543242	1.382446917	0.426792457	0.695665321
10228	0.007974699	0.240582758	-0.202362212	0.147819763	0.237602457	0.153581173	0.323934706	0.569643193	0.382214855	0.479555188	0.285329592	0.059754547	0.048753812	0.493778369	0.595766353	0.808130114	0.308178033	0.314069976	0.016372066	0.390249524	-0.145437616	0.425045722	0.494460773	0.828761055	0.760990543	0.351544167	0.254689305	0.509605374	0.430240969	0.058524501	0.457865703	0.341063179	-0.175909533	-0.197549702	0.067677095	-0.039370806	0.351962172	0.15266524	0.310577425	-0.022218128	0.432186842	0.02688061	0.303392867	0.648123543	0.633918954	0.306323477	0.646347251	-0.174525248	-0.203058352
10229	-0.403749173	-0.776510999	-0.203136754	-0.551809565	-0.569181411	-0.092894035	-0.427829763	-0.807253771	-0.388711227	-0.88353626	0.429399637	-0.743569844	-0.302764777	-0.52751964	-0.390423379	-0.627744731	-0.316182242	0.037524312	-0.529089169	-0.488658906	-0.554625908	-0.55812366	-0.698038513	-0.44736327	-0.630827389	-0.854996524	-0.319442824	-0.371606404	-0.549483507	-0.519039782	-0.56898055	-0.706526709	-0.570934295	-0.081125401	-0.756536875	-0.20988044	-0.754748728	-0.402656343	-0.516556334	-0.296203578	-0.21755114	-0.377364107	-0.587372534	-0.724848171	-0.284811483	-0.555752442	1.04495365	-0.398113722	-0.637029252
10230	-0.288600104	-0.002603203	-0.076499399	-0.21793849	-0.113917915	-0.087453821	-0.208855888	-0.057696116	-0.236993142	-0.174456078	-0.18213309	-0.097878326	-0.266766056	-0.186656018	-0.221534016	-0.304210814	-0.107649995	-0.205872573	-0.09369868	-0.24389488	-0.182384438	0.048988195	-0.179831241	-0.077006658	-0.226327136	-0.255959354	-0.161273631	-0.191753515	-0.071071631	0.065858184	0.155667495	-0.196842825	0.079667462	0.086487731	0.24165204	0.013044742	-0.027962409	0.195585216	0.102048816	0.065808048	-0.193048218	-0.06341722	-0.232189246	-0.127692104	0.035963938	-0.072277424	0.355181254	-0.096848162	0.004292093
10231	0.227470937	0.099433534	-0.220910044	-0.235867567	0.720755554	-0.6042443	-0.238113138	-0.442830227	-0.054870395	-0.019760888	-0.301890788	-0.223031962	0.049863683	0.052085437	-0.328119249	0.058301549	0.066956007	2.243433374	-0.055452218	0.315265416	-0.125463431	0.182062344	-0.367238395	-0.101277484	0.14488132	-0.098971602	0.177138402	-0.005066516	0.011580159	0.529667096	0.653570134	-0.39032048	-0.045932485	-0.178422494	0.131846584	-0.070152082	-0.014112113	-0.213099092	0.260072534	-0.052352725	0.198236751	0.126824056	0.516971185	0.072306602	0.418820893	-0.052730121	0.327078891	-0.185350399	-0.128881999
10232	-0.956623405	1.103745732	-0.291267646	-0.20442937	-0.577177892	-1.265674913	1.170041521	0.730319138	-0.239359004	-0.256677315	-0.56523566	-1.041093554	-0.721384047	-0.729932607	-0.932247681	-0.074187523	1.248343727	2.581627826	-0.893206275	-0.469732421	0.475375674	0.337391179	1.38289963	1.158506872	1.650121466	1.733496729	1.471847124	1.971459132	1.820867304	-0.689152967	-1.112429799	1.709156432	-0.300305668	-1.356231722	-0.818558578	-1.033754389	0.062483692	3.008672192	0.455460009	-1.062930118	-0.151775664	0.91229947	0.87585415	-1.522729588	-0.902862604	-0.527416283	-0.350037828	-0.752069586	-1.09253879
10233	-0.95894657	-0.373474511	-0.410278924	-0.510081511	-0.422936863	-0.841517849	-0.531006005	-0.521671856	-0.403963543	-0.704473636	-0.305250303	-1.102936178	-0.241368886	-0.210668526	-0.245978076	-0.158661649	0.20106842	-0.337774169	-0.465598624	-0.256320402	-0.391926092	-0.464362217	-0.438612346	-0.323238574	-0.544371411	-0.29061374	-0.036398003	-0.408163851	-0.324581886	0.122073762	-0.71577106	-0.678759114	-0.330552454	-0.373786837	-0.350343198	-0.502855349	-0.446867257	0.390382465	-0.578286151	-0.473839445	-0.276820345	-0.312868857	-0.445477696	-0.312592943	-0.954778196	-0.364799723	-0.632981008	-0.335337675	-0.519709518
10234	-0.617833607	0.091847929	-0.534744025	-0.832129372	-0.115482499	-0.645332428	-0.613290932	-0.663808667	-0.523159678	0.943098115	-0.099074493	-0.668574941	-0.046147915	-0.527127064	-0.493300149	-0.086999526	-0.237241773	-0.380806603	-0.2669844	0.110163141	-0.347061639	-0.149528647	-0.797096874	-0.540020037	-0.507371815	-0.128463778	0.239480492	-0.046468599	-0.09961289	-0.534001094	-0.19610614	-0.493655906	-0.266275268	-0.616165057	1.75949107	-0.296646965	0.298394308	-0.192386501	-0.091388583	-0.810906818	0.087002213	-0.075750949	0.123293325	-0.192507562	-0.330522896	-0.257377513	-0.577586738	0.626570046	-0.706718572
10235	-0.540566985	-0.629139715	-0.764969755	-0.494991492	-0.513405352	-0.983556814	-0.482919252	-0.639768897	-0.869631173	-0.635406862	-0.014596488	-0.691747726	-0.648023866	-0.730796358	-0.778203944	-0.686061912	-0.447857098	-0.440878025	-0.450805395	-0.387133464	-0.597049798	-0.852198964	-0.437234971	-0.827617866	-1.034393219	-0.843647827	-0.303991997	-1.208210697	-0.964498493	-0.485529914	-1.004873688	-0.700792116	-0.087793686	-0.814630122	-0.596063024	-0.4119578	-0.361179631	0.254052419	-0.220492851	-0.101617763	-0.154781852	-0.133841797	-0.341967172	-0.610054387	0.131058846	-0.52921891	-1.37890961	-0.638206764	-0.424011647
10236	0.173002667	0.526294994	0.739675464	0.765194429	0.743270757	1.407556139	0.95263987	0.972094283	0.691501477	0.715203597	0.199989712	1.046409213	0.706057457	0.87518092	0.85523843	0.446077236	0.371066856	0.473427844	0.939586735	0.523330865	0.855840991	0.605876993	0.848415217	0.993082701	1.114941011	0.788240743	0.580545158	0.859990279	1.005219938	0.565023382	0.945087052	1.323177989	0.391928061	1.373866206	0.61547934	0.618044117	0.798993091	0.201770655	0.686533521	0.478636142	0.316551175	0.587512384	0.63822942	1.001133416	0.427487995	1.175209168	-0.002798758	0.424279987	1.078907927
10237	0.52206165	0.742494985	0.592707303	0.618499966	0.266960715	0.4288113	0.466776571	0.573740941	0.492813882	0.393127047	0.297103863	0.611659878	0.713219203	0.180687516	0.76672797	0.55273684	0.461017311	0.457813247	0.525425491	0.322108191	0.326194645	0.653248285	0.393325669	0.626419757	0.464799656	0.421774502	0.419552785	0.619827681	0.714309503	0.385183775	0.671600618	0.577230859	0.468306348	0.229806369	0.418797673	0.670076572	0.539792236	0.428677797	0.623652743	0.454951573	0.978973683	0.663644809	0.759132173	0.592631036	0.836677615	0.480499473	0.586314642	0.399115279	0.51090313
10238	0.466458841	0.329985448	0.282740957	0.567945425	0.218431644	0.926339057	0.257717402	0.632931456	0.462643091	0.36897708	0.168448241	0.28024185	0.035457464	0.237915556	0.09173603	0.239195786	0.143711631	0.09584469	0.467556428	0.209512177	0.119706589	0.147925865	0.166623174	0.450154752	0.069579245	0.446068498	0.173932248	0.311009069	0.356494556	-0.06484789	0.610347792	0.395376634	0.214554423	0.038066521	0.143189161	0.34152988	0.200654406	0.21769231	0.393801462	0.17738993	0.100002104	0.215982198	0.232999555	0.108317456	0.098508494	0.186681228	0.372588389	0.146691875	0.229303307
1024	-0.426702611	-0.407753125	-0.251145559	-0.317103483	-0.237108427	0.98172893	-0.476154551	-0.270519312	-0.212740021	-0.345962787	-0.014431972	-0.559122414	-0.253653284	-0.456543788	-0.346211662	-0.508707876	-0.331264269	-0.226510687	0.073182831	-0.374422556	0.04399485	-0.243306036	-0.322086117	-0.428225512	-0.243585486	-0.190306608	-0.272794593	-0.04071176	-0.147966802	-0.536763256	-0.327145084	-0.348883433	-0.163047269	-0.421302633	-0.684964663	-0.229794047	-0.432690138	-0.478921588	-0.208872722	-0.511060471	-0.580439032	-0.688390259	-0.390023226	-0.344706246	-0.327261236	-0.406782013	0.360085255	-0.356216293	-0.464237188
10240	-0.116719188	-0.110164233	0.055780248	-0.199845994	0.009761487	0.943081864	-0.419767624	-0.413916043	0.000387708	-0.224393715	-0.001716865	-0.340705118	-0.227472406	-0.151978957	-0.409612638	-0.357702902	-0.162989128	0.249754193	-0.090833614	-0.151773593	0.246427839	-0.331604268	-0.08090069	-0.399907605	-0.270761436	-0.188780416	-0.12421327	-0.271904803	-0.363783127	-0.084224561	-0.651781057	-0.002874431	0.346425453	0.034513217	-0.199389894	-0.268261672	-0.452343049	-0.565016502	-0.016451627	-0.048821278	-0.579082085	0.063931385	-0.492160461	-0.098219345	0.196468399	-0.206964432	-0.268422472	0.12795844	0.06100935
10241	0.441413486	0.045625801	0.207147714	0.471532065	0.571827089	0.501126318	0.283282663	0.201081191	0.400366354	0.789927467	0.223973041	0.40467403	0.39563159	0.320875511	0.517663684	0.413567897	0.146321925	0.213908279	0.340825638	0.150251104	0.516290964	0.481342246	0.394761436	0.539459622	0.825144427	0.385658931	0.093151769	0.42200676	0.239610361	0.242077927	0.834590702	0.685649347	0.032105601	0.77633496	0.12087711	0.377835294	0.302753565	0.545882931	0.322491265	0.021190602	0.533514366	0.316249165	0.420247931	0.384153053	0.438263536	0.32989431	0.406233831	0.262766678	0.131461985
10244	-0.036190438	0.334931567	0.296862574	0.607915867	0.04764884	0.65077092	0.368565714	0.703967405	0.244278977	0.174526803	0.59658864	0.127521149	0.08348455	0.051849336	0.313517819	0.440304358	0.041302481	0.075026104	0.171637106	0.14160993	0.164174813	0.027732902	0.565460725	0.279756544	0.390349982	0.17360701	0.096626638	-0.07241783	0.036660551	0.324646221	0.542236112	0.409328818	0.404138972	0.637214881	0.161822978	0.520771857	-0.009193108	0.403735029	0.142384048	0.118398143	0.070578095	0.480518384	-0.060208749	0.094620508	0.203787241	0.258712771	-0.458377234	-0.16577304	-0.101637245
10245	0.483033978	0.719410679	0.751925884	0.542601643	0.771326073	0.505163606	0.551472869	0.388401924	0.763595738	0.271642857	0.650554041	0.592516962	1.100384015	0.398812815	0.548504973	0.385416707	0.678411314	0.620424358	0.505312019	1.244328448	0.567096216	0.724343607	0.657577854	0.436966663	0.555387947	0.268122248	0.511390412	0.536170995	0.461563498	0.536637547	0.393838371	0.519351655	0.858075476	0.802543188	0.519187094	0.919085409	0.507881624	0.585753317	0.495495043	0.870150083	0.63200218	0.825345658	0.465458958	0.864829944	0.706573854	0.582807854	0.824860427	0.564042073	0.558185141
10246	-0.887726133	-1.287105514	-1.280543416	-1.339648454	-1.354237002	-1.26828999	-1.332176323	-1.42412415	-1.260656317	-1.354154672	-1.179947115	-1.264824876	-1.278162945	-1.341563592	-1.403239367	-1.488012031	-1.111806572	-1.113335868	-1.067043003	-1.155618627	-1.184509078	-1.368496314	-1.267260105	-1.401985983	-1.161180126	-1.116991653	-1.237920383	-1.142778695	-1.185732199	-1.057568174	-1.269613232	-1.400357299	-1.175895204	-1.348429149	-1.463085737	-1.137910603	-1.164772549	-0.743928362	-1.017695879	-1.053103738	-1.302982765	-1.324639242	-1.004615987	-1.208146837	-0.614808373	-1.23043021	-0.790619473	-1.201409167	-1.113536862
10247	0.393739116	1.75926273	0.526289586	0.554375286	0.539099139	0.433704169	0.27699015	0.904984919	0.639357152	0.781566667	0.582725843	0.75001838	0.268724927	0.597237143	0.646046827	0.696528673	0.262574616	1.218265855	0.394587877	0.409327756	0.51097011	0.756922493	0.616032474	0.375917925	0.73105369	0.378073706	0.187531473	0.43736011	0.439959973	1.035267674	1.420360588	0.582635377	0.342610035	1.070515842	0.429183458	0.690137706	0.345906681	1.216372489	0.397983663	0.090855306	0.382838147	0.065373192	0.70589206	0.325527965	0.944718145	0.926360622	0.922807354	0.316233471	0.389824002
10248	0.090465747	0.542720526	0.511656127	0.513912639	0.204293378	0.406392739	0.350562344	0.99113977	0.640181914	0.255684517	0.804445932	0.826167184	0.48103862	0.102734974	1.605536317	0.379331126	0.313212218	0.091112544	0.519040269	0.30245515	0.423684929	0.281697421	0.307653244	0.240878722	0.562997491	0.538063975	0.521356345	0.482074596	0.682326318	0.34576599	0.648663873	0.347623435	0.757965874	1.362439712	0.448247537	0.510271257	0.502402296	0.637324768	-0.05402855	0.797666205	0.586377125	0.471487616	0.273969313	0.518505695	0.802939662	0.615574249	0.775089462	0.287832175	0.475073695
10249	-1.535366497	-1.588387881	-1.362931843	-1.754813956	-1.716575949	-1.625850899	-1.194033525	-1.378281882	-1.010126894	-1.381682788	-1.036836848	-1.604685782	-1.370079278	-0.942798996	-1.327646773	-1.659997161	-0.958561027	-0.738451822	-1.247541603	-1.247482602	-1.383475881	-0.902582247	-1.142855008	-1.602170785	-1.599713531	-1.078768478	-1.258563416	-1.209871286	-0.971828979	-1.685234526	-1.100693846	-1.08221811	-1.164016807	-1.398549508	-1.069408165	-1.141980315	-1.055532809	-0.962417947	-1.055497613	-1.08459742	-1.097797166	-1.194387134	-1.034202815	-0.901206322	-1.133612493	-0.71173643	0.047094571	-1.147885635	-1.538344018
1025	-0.502002683	0.092006271	-0.250655511	-0.168053796	-0.126247554	-0.364445091	-0.503145049	0.251769748	-0.020249016	-0.209991219	-0.297806419	-0.601661367	-0.336703407	-0.529082759	-0.314205122	-0.025867664	-0.486530803	-0.372829792	-0.230088377	-0.265979825	-0.166475162	-0.661450567	-0.386890448	0.109585519	-0.057911209	-0.220243783	-0.303417592	-0.183229476	-0.272489935	-0.284695174	0.168891943	0.29660811	-0.843045061	-0.560659402	-0.438238904	-0.479986359	-0.424890012	-0.441797594	-0.361540556	-0.483967258	-0.703340555	-0.357691397	-0.453444705	-0.566680853	-0.41038631	-0.585359389	-0.768283444	-0.545220544	-0.302305531
10252	1.60496959	0.791770471	0.746874617	0.400270872	0.729312931	0.941676662	0.546536716	0.316456982	1.1747371	2.3660654	0.47902759	0.176502086	0.314467715	0.479385529	0.765711025	1.092758898	0.473733902	0.467516197	0.670887079	0.47953855	0.728980084	0.433100988	0.30540498	1.257074889	0.967133277	0.782276188	0.795780623	0.953014062	0.652573689	0.162842479	0.526809075	0.774291756	0.563810568	-0.002715797	0.316008318	0.605360398	0.772871998	0.802536846	1.259626144	0.628293021	0.967416237	0.252314399	0.945251063	0.903097945	0.499710602	0.490510188	1.141079648	0.678335482	-0.077517551
10253	0.240012481	-0.007558414	0.086306009	0.196711647	-0.324768255	-0.111940189	-0.055340771	1.575350514	-0.063921356	0.241941446	-0.806530678	-0.186174875	-0.495466099	-0.417353878	0.534222539	-0.206046311	-0.278219852	1.1117512	0.323348567	0.3168993	0.307715724	-0.171428272	-0.060247261	0.839988985	1.00369148	0.085519681	-0.085173248	-0.122028578	0.028260533	0.019427277	-0.006161769	-0.432716365	0.892302622	-0.636867764	-0.673902002	0.662932155	0.285018357	-0.0582472	-0.692790967	-0.043216216	-0.088705905	-0.077051182	-0.256006235	-0.051964969	0.037283728	0.279685405	2.09768202	0.222478911	-0.554388285
10254	-0.22432746	-0.184696751	-0.221261443	-0.369698582	-0.396216342	-0.466947055	-0.156258929	-0.277753839	-0.28813573	-0.220046597	-0.209200614	-0.309168122	-0.194499279	-0.406109927	-0.105002782	-0.351767347	-0.306853424	-0.27363943	-0.25876233	-0.410270101	-0.263858078	-0.313475518	0.020557401	-0.472823674	-0.583723986	-0.070571071	-0.228316755	-0.093709965	-0.234995435	-0.385891009	-0.339636771	-0.145657249	-0.471704735	-0.337357533	-0.129515838	-0.063838673	-0.194882253	-0.443798978	-0.197839567	-0.302245105	-0.158120645	-0.558281074	0.094541772	-0.31305228	-0.006767954	-0.042937563	0.250862938	-0.107957556	-0.180762955
10255	-0.661210598	-0.076594373	-0.353662646	-0.419229688	-0.551140551	-0.91935133	-0.482263274	-0.114910452	-0.404802669	-0.910953012	0.01483466	-0.429745693	-0.386006097	-0.331334471	-0.410287732	-0.33664048	-0.038544223	-0.058951067	-0.203053316	-0.024657263	-0.554675622	-0.286165366	-0.350975407	-0.729158731	-0.887607853	-0.663497156	-0.419196151	-0.149374127	-0.229507831	-0.197378628	-0.530473741	-1.116363645	-0.01513495	-0.403577446	-0.161620631	-0.131498279	-0.200573131	-0.065951503	-0.320524027	0.405212693	-0.384242374	0.071372364	-0.408854789	-0.100770232	0.198191322	-0.362433266	0.958736906	-0.202768542	-0.137177864
10256	-0.092228593	0.026427607	0.223317698	0.303414557	0.293595235	0.223250979	0.346443839	0.727172954	0.239308477	-0.031240389	0.360164321	-0.05976636	0.043404587	0.06371323	0.193317694	0.27140876	0.289287826	0.666599188	0.112059256	0.680083415	0.35972237	0.035136607	0.160081219	0.264043597	0.193142815	0.059980184	0.234402546	0.193610936	0.059150249	0.242704334	-0.126895868	0.29684961	0.334976704	-0.158998598	0.2005335	0.242594166	0.008478068	0.605766703	0.32657726	0.422480237	0.507188845	0.221830857	0.207587008	0.177187008	0.170412026	0.056818226	0.233817337	0.283004648	0.289260511
10257	-0.590968986	-0.920545315	-0.31301889	-0.858708316	-0.372978824	-0.471341837	-0.836698343	-0.927107454	-0.340019321	-0.902174625	-0.773420154	-1.124173255	-0.591306208	-0.601736022	-0.416473268	-0.54646566	-0.791584368	-0.516845862	-0.115149432	-0.515724165	-0.611817646	-0.509090612	-0.336902626	-0.596346623	-0.577564088	-0.668436957	-0.827430888	-0.827577414	-0.580703514	-0.481251876	-0.322356304	-0.871697678	-0.777713106	-0.537503816	-0.665453269	-0.512503856	-0.97066991	-0.369502717	-0.861695332	-0.414301138	-0.672646723	-0.772490972	-0.62074313	-0.691049518	-0.558436621	-0.96960092	-0.894718947	0.124271452	-0.830703946
1026	1.629184244	0.818016207	0.835929267	1.372404473	1.280992918	0.488739942	0.926055015	0.827600689	1.07414202	2.228711055	0.917308183	1.001794607	0.951516405	0.905006439	0.768907079	1.116983787	0.609437488	1.137528278	0.595237185	0.63324033	1.784618887	0.809485862	0.639390555	1.284783583	1.437591957	0.912950192	0.79270849	0.955809179	0.840601245	0.403235421	0.682555411	0.902621224	0.973148044	0.817436814	0.609460474	0.557910413	1.11642742	1.185456169	0.669468162	0.78602002	1.057515788	0.749911247	0.495125521	0.858640607	0.848462323	0.818019762	1.443057013	0.931019315	0.318598361
10260	-0.854301606	-0.756697838	-0.812597778	-0.381127823	-0.247176845	0.062806641	-0.915948056	-0.227077668	-0.219248589	-0.680227238	-0.185125189	-0.666284428	-0.761540981	-0.572168099	-0.890138471	-0.511060146	-0.711960031	-0.430675523	-0.115862031	-0.748900066	-0.930955936	-0.631345688	-0.710365605	-0.828971505	-0.625046638	-0.656814118	-0.787087722	-0.794536228	-1.05798626	-0.209920531	-0.432487601	-0.294387309	-0.423231761	-0.790830164	-0.573971708	-0.538875544	-0.894737433	-0.869980112	-0.858614659	-0.715016935	-0.86175299	-0.849951623	-0.417001488	-0.449270847	-0.972055543	-0.855586133	0.227871536	-0.62276759	-0.868025875
10261	0.523278936	-0.395471226	-0.058353627	0.654355406	-0.234132669	-0.603608461	0.089909213	-0.427585029	-0.566710693	-0.464579477	-0.367288736	0.812477281	-0.173516036	-0.301144207	-0.471596281	-0.824831573	-0.655759439	-0.504487223	-0.523748949	0.467150865	-0.180177296	-0.788536874	-0.063775363	-0.468055328	-0.567949762	-0.619906757	0.135679658	-0.751431049	-0.211912125	0.664691894	-0.853978526	-0.283496564	-0.661827362	0.32472549	0.531949636	-0.793446176	-0.191504094	-0.18253532	-0.380529072	-0.995829447	-0.483303568	-0.516533712	-0.80831067	-0.779596066	0.209901026	0.314665798	0.240056407	0.323661713	0.485450098
10262	0.230942146	0.330314639	0.485584102	0.521981834	-0.06912131	0.519088157	0.461924978	0.336720445	0.414815936	0.93156992	0.847869561	0.429898955	0.78752241	0.497520942	1.763093232	0.860495756	0.470199539	0.447103796	0.367870248	0.399704194	0.475548954	0.553135349	0.575478472	0.854644654	0.731436682	0.741804661	0.502705754	0.716942166	0.517610443	0.282407274	0.68696657	0.606956029	-0.005700569	0.249125784	0.06366052	0.676389036	0.597016518	0.436262134	0.316590685	0.467754447	0.523131891	0.637158902	0.454408795	0.368751278	0.775304952	0.82470789	-0.635789203	-0.09052045	0.258587479
10263	0.529853313	0.768692282	1.439506599	0.828719404	0.531997297	0.384303272	0.528825615	0.661655472	1.335373065	0.395550799	0.619069715	0.956800041	0.83088511	1.02284622	0.916670102	1.246601399	1.17234427	0.888012633	0.43785796	0.383809814	0.744671548	0.913792273	1.226034614	0.937851304	0.807980924	0.947500106	1.061825317	0.960231994	0.88222365	1.113031976	1.114503503	0.888177795	0.457602802	0.657116939	0.583673925	0.908792222	0.644468166	0.849300461	0.759129387	0.700606256	1.41891658	1.188069716	0.88834874	0.591421932	0.788775923	0.524121703	0.983619686	0.482962314	0.398422539
10266	0.060033533	0.192080262	-0.172637763	-0.023654193	0.041657984	-0.076913878	-0.101080077	-0.170380643	0.365556347	0.012553753	-0.027475824	-0.266618844	-0.120760475	-0.086856235	-0.247419172	-0.005104459	0.113780242	-0.135447698	-0.021314739	-0.088044703	-0.096314296	-0.055874473	-0.195169552	-0.112190265	-0.171413322	-0.116773408	0.123689763	-0.115800391	-0.259812198	-0.032690066	-0.497779286	-0.229194408	0.06465249	-0.316735221	-0.041601297	-0.141645698	-0.184138471	-0.251540012	0.181046761	-0.198557749	0.082702755	-0.214524721	-0.099468452	-0.166293527	-0.207860918	-0.241147099	0.439075442	0.144082645	-0.192698603
10267	-0.049256177	0.454585588	1.129487817	0.032913851	0.305132296	-0.275412081	-0.166680054	0.184048923	0.244831417	-0.507970233	0.346895568	0.946419116	0.347044087	1.1179819	-0.370232164	0.192923109	0.472613694	0.68224955	-0.319326428	-0.308051055	0.007188964	0.751334487	0.932964451	0.443130714	0.628300303	0.392108481	0.542219557	0.55961341	0.501331957	0.06856656	0.663868206	0.451840594	-0.138759747	-0.319261731	0.745409845	0.874296076	0.521946884	0.792743838	0.376711524	0.476074194	-0.387230149	1.276780381	1.275796274	0.736302151	0.5385999	0.373354305	-0.079681788	-0.105601576	-0.340833003
10268	0.254284746	0.290686065	0.281202076	0.187665898	0.298315447	0.04308274	0.17324756	0.024585177	0.292842575	0.260607116	0.099020279	-0.00657178	0.123576232	0.291396493	-0.120917124	0.186868652	0.119332947	0.071484106	0.178520207	0.184075987	0.235984088	0.100967015	0.162816699	0.188238669	0.182645553	0.072851974	0.273669321	0.087279176	0.050285655	0.141618887	0.128614871	0.006552278	0.224305928	0.021748421	0.180569083	0.030066418	0.067823608	0.04129885	0.241581113	0.132644326	0.404178634	0.015477583	0.270754044	0.142940998	0.290314978	0.12646534	0.49290489	0.586394907	0.138461909
10269	0.601643556	0.963401839	0.58064936	0.636178565	0.790834158	0.713154857	0.758600182	1.084752923	0.620332376	0.741571359	0.617602563	0.704724011	0.6404928	0.643753669	0.526270779	1.018399153	0.467814078	0.346309257	0.336807569	0.568365004	0.365826896	0.869147823	0.772401666	0.882113913	1.167051693	0.58373928	0.440218934	0.652166653	0.503438507	0.461667047	0.505490617	0.851179265	0.543824037	0.529902186	0.587872657	0.550772248	0.666081452	0.468997067	0.545152541	0.760406253	1.512853192	0.646350281	0.694236552	0.73018096	0.689486197	0.7246038	0.884282995	0.550462566	0.411978918
1027	0.273053137	0.343377516	0.518921297	0.369081159	1.26903163	1.521985791	0.871548004	0.657470449	0.251130072	0.26182905	1.097498261	0.48871309	0.201769997	0.281581108	0.590702284	0.150208642	0.147500397	0.518117026	0.54885636	0.378929229	0.44593047	0.173074575	0.262375949	0.482489211	0.884266816	0.849050674	0.651016888	0.795389283	0.46425635	0.918573472	0.616154091	0.572919307	0.521669937	0.210983404	0.549657102	0.202613542	0.780207079	0.049349809	0.418315844	0.208103556	0.222639054	0.241453075	0.255084705	0.41764559	0.266987819	0.375207039	1.159585111	0.373497063	0.78585599
10270	0.329160482	0.068004238	0.287256483	0.356447922	0.266865145	0.39266964	0.306268861	0.125315131	0.331845016	0.141274956	0.193303409	0.146282121	0.191398814	0.105188417	0.245003468	0.545918473	0.280740704	0.287596398	0.262564235	0.226617149	0.387712661	-0.002356159	0.282195192	0.220440782	0.133257925	0.145042022	0.428640982	0.238910503	0.053931096	0.233713694	0.115922374	0.073478728	0.376478336	0.401021792	0.608769582	0.226912219	0.203740608	0.497807997	0.447380134	0.182590782	0.182212727	0.315572475	0.267231485	-0.07602192	0.29099978	-0.008584442	0.75129688	0.174782341	0.267331148
10272	0.341212156	0.302119378	0.075282312	0.565253834	0.069823937	-0.253058801	0.335342536	0.548718367	0.328983573	0.206227925	0.294264046	-0.120332249	0.352929089	0.183809341	-0.17638429	0.305283982	0.335852708	0.086913603	0.056441973	0.099799356	0.426075422	0.242386544	-0.116480912	-0.128900583	-0.172517567	0.525154491	0.42925169	0.442328015	0.441568216	-0.205995857	-0.001038623	0.852234477	0.232193931	0.344637478	0.012200407	0.051452166	0.550045015	0.392800617	0.302264723	0.170512806	0.519417311	0.356462217	-0.004757871	0.013730797	0.093223246	0.05599743	0.274380809	0.033486952	-0.066075437
10276	-0.217591632	0.556438569	0.370345545	0.526847209	0.056970048	0.174276741	0.103025697	1.171764111	0.481903106	0.174347448	-0.372711002	0.34376806	0.131565953	-0.181761314	0.43019354	0.414034661	0.074485591	-0.173489569	-0.204310525	0.184124147	0.546848834	0.370227029	0.115226878	0.901029222	0.221449964	0.384605209	0.204938246	0.314498474	0.024875289	-0.089895839	1.293835262	0.424075484	0.487746886	-0.240564312	0.273884855	0.10438778	0.042714327	-0.033804494	-0.090283553	0.050883302	-0.551615438	-0.101122092	0.15887957	-0.038438991	-0.346708788	0.395653336	0.785321888	0.704948201	0.178101373
10277	-0.095435188	-0.281673903	-0.12118232	-0.108078848	-0.056455326	0.19864489	-0.188382759	-0.207319694	-0.232710501	-0.095907333	-0.088692138	-0.469142625	-0.240212386	0.089062251	-0.262636369	-0.224503468	-0.099852991	-0.139064471	0.043853469	0.117300934	-0.104759114	-0.21438886	-0.133489343	-0.136500929	-0.165080475	-0.050291065	-0.143495521	-0.045711491	0.046071724	0.157024373	-0.032041317	0.145714987	-0.22580198	-0.340688615	-0.057948305	-0.10256737	-0.228066332	0.153345099	0.157392516	-0.014743271	-0.016848444	-0.113572056	0.097694986	-0.383836356	-0.200446989	-0.115220629	0.213901198	-0.01794245	0.336117736
10278	-0.069227361	-0.262029723	0.121128512	-0.771311331	-0.290543581	1.007403157	0.1329081	-0.216761034	-0.710218193	-0.450687947	0.060715251	-0.571324922	0.309727585	0.256034961	-0.690615049	-0.240018735	-0.266997686	0.3824032	1.409039099	0.384910333	-0.283939386	0.912947278	0.663687427	0.821474157	1.204427905	-0.543347062	-0.377145271	-0.643218431	-0.615136692	-0.194172419	0.682471221	-0.836194949	0.135472363	-1.118652706	-0.320679437	-0.882248288	-0.219765344	0.21133724	-0.102107265	-0.044785999	-0.552890166	-0.726066306	-0.828849999	-0.382015598	1.069231075	-0.587826573	0.061575507	-0.307476794	0.327075487
10279	-0.633029895	-0.352198371	-0.071713608	-0.07375084	-0.423168285	0.337615501	-0.109850083	0.13489604	0.068036907	0.313114318	-0.1735096	-0.70278106	-0.148875271	0.3274383	-0.539287136	-0.659234269	-0.007886575	0.402192698	-0.822771376	-0.054192362	0.235553886	0.359408503	0.027573727	0.410058734	0.70738496	0.92941195	0.075818528	1.042850874	0.570377706	-0.361551778	0.418901918	0.200962052	-0.442561607	-0.889989233	-0.569761529	-0.794995934	-0.287603326	0.703789083	-0.598824794	-0.321730021	0.595666934	-0.358872342	0.222037405	-0.196529388	-0.198008589	0.115118607	-0.7174031	-0.192743627	-0.110022378
1028	0.234410422	-0.119673301	-0.406859235	-0.791170468	-0.129548217	1.584262753	-0.029339553	-0.469177989	0.351898514	0.286669239	-0.121610668	-0.333147696	-0.375991278	0.117342806	-0.463346843	0.030197708	0.25064402	-0.533102506	0.044754257	-0.475234376	0.71035883	0.099104013	-0.831899948	-0.179189784	-0.223465488	1.241840127	1.278476888	1.296986844	1.182541313	-0.325645877	-0.892854041	0.798033062	-0.28561002	-0.541143659	0.155891621	1.173131409	0.125345179	-0.404596926	0.134138007	-0.684451778	0.341905564	-0.050014934	-0.112102682	-0.695322687	-0.013291947	-0.381888296	0.099225736	0.213347485	1.602675927
10280	0.314554735	-0.010930512	0.126269497	0.397612772	-0.260352801	0.787331614	0.417016268	0.786132858	0.099548097	0.477901585	0.286792723	0.248564496	0.00441625	0.001509871	0.364260677	-0.010048021	0.267059474	0.134968745	0.610293226	0.342721662	0.596468259	0.478154103	0.848892713	0.485322175	0.098123614	0.255603195	0.190032498	0.381442125	0.20814138	0.268795417	0.141489528	0.45936553	0.402850575	0.257278841	-0.257539586	1.023307067	0.45252455	0.239280725	-0.271475458	0.660397963	0.236772842	0.149133207	0.231202596	0.206030572	0.718595495	0.62170115	0.487157001	-0.34868514	0.079904664
10281	-0.516517119	-0.476668726	-0.624427211	-0.704897153	-0.719536074	-0.727528406	-0.382704469	-0.605276825	-0.595558508	-0.82153608	-0.362982858	-0.53757492	-0.580018002	-0.699266649	-0.610705046	-0.570518946	-0.549750966	-0.512442216	-0.388031118	-0.577341648	-0.626192371	-0.78088814	-0.673261018	-0.820608929	-0.785838178	-0.817627846	-0.453879179	-0.517690579	-0.935804517	-0.543155264	-0.833144671	-0.946561728	-0.202736385	-0.754392594	-0.611616992	-0.3583242	-0.571570922	-0.290385001	-0.36709201	-0.277809423	-0.314855312	-0.464385097	-0.640747874	-0.547152641	-0.219493214	-0.500823158	-0.062420727	-0.471138657	-0.591725754
10282	-0.051522116	0.449802504	0.520317645	0.243170204	0.06983051	0.064641013	0.46299774	1.917139829	0.139712431	0.626642305	-0.273241914	0.182486073	-0.131757985	0.117987329	0.165662418	-0.009334138	0.010920049	-0.180772295	-0.183900669	0.0849895	-0.323239076	0.134923985	0.296121468	0.50429893	0.853529457	0.687753733	0.158877322	0.436983246	0.708621657	0.251417608	0.590558616	0.180332141	0.003155205	0.459413376	0.536135478	0.114022165	0.102765447	0.176621886	-0.294091506	-0.200427233	-0.115351272	-0.140958951	-0.032117467	0.007218596	0.38006545	0.142956765	0.220404762	0.376627465	-0.002828232
10284	-0.237969995	0.146254667	-0.155857997	-0.270476781	-0.097001417	1.349671052	-0.092277947	-0.107308128	0.182144632	0.269298498	0.365641976	-0.015668706	0.16595634	0.407440748	0.144747597	-0.173859546	-0.048667023	-0.068112135	0.063057993	-0.276649107	0.280267777	0.200252955	0.228110524	0.32804323	0.417820816	0.482048452	0.132295306	0.404234608	0.473965313	0.01766488	0.601121486	0.451128981	0.679100869	0.096049717	0.093695439	-0.109250593	0.162206567	-0.081026644	0.467593741	-0.195100811	-0.104271117	0.070358009	0.219272424	0.368765273	-0.234424052	0.004658532	0.532556122	-0.163993884	0.13829877
10285	0.085792962	0.000607306	0.332798892	-0.018632398	0.140407817	0.708518395	0.302746359	0.750619307	0.304192823	0.418773143	0.167835897	0.612401091	-0.034321628	0.582490318	0.250445904	0.19512334	0.326175967	0.298773738	0.316109736	0.268801117	0.133798171	0.389545559	0.570201949	0.620167219	0.835607907	0.494120363	0.056599138	0.243888116	0.477506878	-0.098693102	0.49057213	0.558184037	0.261399016	0.946496929	0.253102284	0.049306621	0.602617686	0.100513677	0.233928747	0.422830874	0.304619202	0.221735	0.228166068	0.517781196	0.245885117	0.491365483	0.383797341	0.170114368	0.173101426
10286	-0.015668915	-0.183078307	0.017437874	0.117750425	0.002300728	0.175025078	0.257432904	0.487299921	-0.183385911	0.258002327	-0.111082023	0.369310724	-0.18093348	-0.032353538	-0.063346751	-0.11744134	-0.028259555	-0.148119033	-0.062339176	0.201259302	0.110002255	-0.218763075	0.049235363	-0.129545752	0.217421595	0.168563799	0.004974366	-0.020708223	-0.106487019	0.265616835	0.051659795	0.75786313	-0.127432235	0.151220902	0.079365107	-0.12993622	0.210553414	-0.139074955	0.025817219	-0.059127731	0.064569575	-0.222446411	-0.044179201	0.037940282	0.221191739	0.424935728	0.354432704	0.06743527	0.307731122
10287	0.710524934	0.589229188	0.787611283	1.154665286	0.26349453	0.246036673	0.643179653	0.971068761	0.432884032	0.534454302	0.037577962	0.821303227	0.353117073	0.238939511	0.851317703	0.31685484	0.465702903	0.251467771	0.287928501	0.667153564	0.354703494	0.288911066	0.573879008	0.476233008	0.520112557	0.651748405	0.647083688	0.729434596	0.385613966	0.745344489	-0.034375033	0.510677301	0.254105302	1.039609033	0.801465526	0.065097829	0.49803196	0.490191139	0.446265871	-0.157872775	0.27154165	0.605534434	0.085631617	0.445883856	0.789056235	0.635518181	0.432522338	0.38705242	0.466342954
10288	-0.657990034	-0.750110124	-0.462156686	0.049338751	0.314542893	-0.44175563	0.312071639	0.156253212	-0.640944656	-0.625878861	0.485330757	0.641665991	-0.487858146	-0.600052479	-0.111745388	-0.60701877	0.109227614	-0.270956237	-0.31351744	-0.085703273	-0.399717048	-0.974543644	-0.112077699	-1.233899818	-0.980063669	-0.801511851	0.072334355	-0.684253785	-0.846496574	0.519172206	-0.834687622	-0.539515562	0.307447421	0.067135835	0.155075929	-0.3523015	-0.599588313	-0.157179914	-0.36274539	-0.001879712	-0.783316519	-0.224893613	-0.22322755	-0.55231502	-0.555281906	0.137614455	0.070137563	-0.469501466	0.191099475
10289	0.89126185	0.422424424	0.426522618	0.646841101	0.362844304	0.528661011	0.594152628	-0.072484821	0.55277238	0.526411687	0.090291284	0.602114468	0.578431463	0.340382913	0.172470552	0.177046609	0.015763893	0.691597859	0.321586715	-0.085004992	0.351480242	0.263756521	0.10193867	0.270536412	0.524958998	0.327588661	0.426081697	0.320567272	0.380943358	1.17723037	0.611019134	0.630328717	0.354176661	0.887636703	0.211703362	0.029049702	0.186357958	0.085077067	0.283453916	0.085130871	0.294686101	0.338510352	0.177431198	0.621567529	0.182819154	0.146759849	0.636820177	0.310572661	0.765012867
1029	-1.21940863	-0.983283143	-1.09195984	-0.936091243	-0.800067192	0.682778503	0.015822126	-0.693062077	-1.043629565	-1.118905323	-0.627619686	-0.297928004	-0.500798819	-1.132140708	-0.479214306	-0.931929002	-0.852936825	-1.191263841	-0.775336859	-0.774077215	-0.567492917	-0.844289622	-1.1323912	-1.256820384	-1.036557072	-0.362067943	-0.4252795	-0.474367074	-0.533358792	-0.630222189	-1.127807676	-0.962281645	-0.804299049	-1.243745081	-1.198754532	1.278127283	-1.209380674	-0.968498199	-0.895947865	-0.528672625	-1.114960262	-0.993273229	-0.991225537	-0.922179674	0.66113196	-0.451585099	-1.542545501	-1.040567809	-0.031541859
10290	-0.54801149	-0.549581247	-0.1546497	-0.509433172	-0.338688641	-0.421190293	-0.411409806	-0.240621648	-0.393235288	-0.860978946	-0.450538643	-0.384105014	0.475628255	-0.713127629	-0.497374161	-0.463831561	-0.437338677	-0.439537259	-0.552507372	-0.448471754	-0.476444875	-0.115600916	-0.509115823	-0.503643682	-0.690382929	-0.448071631	-0.483136716	-0.556964679	-0.493309428	-0.649458477	-0.47862307	-0.943801974	-0.43440158	-0.386441102	0.285408727	-0.521712987	-0.409712432	-0.540262478	-0.78505787	-0.844091178	-0.402084614	-0.377947293	-0.529772989	-0.410838447	-0.441041708	-0.400830228	0.262178534	-0.625180356	-0.558935257
10291	0.327437287	0.281566954	0.273231085	0.351528864	0.260770841	0.507805816	0.364737396	0.213025891	0.262226461	0.366400306	0.266767556	0.314142093	0.288106028	0.326695638	0.353419811	0.286561016	0.241628482	0.377047479	0.351452406	0.120496499	0.191148073	0.275346646	0.232760255	0.36284372	0.275618059	0.511277425	0.350006084	0.501933397	0.403734449	0.308049398	0.248766081	0.508057149	0.138234685	0.274226372	0.143464544	0.183080273	0.449896112	0.392720624	0.037984996	0.041496197	0.291211226	0.163000002	0.212604924	0.145818843	0.196738883	0.386408062	-0.289314213	0.41898227	0.408308596
10293	-0.990828706	-0.267400115	-0.328402671	-0.418482111	-0.380689768	-0.273996732	-0.347829647	-0.444776359	-0.403548607	-0.989309493	-0.799497442	-0.342416307	-0.176286974	-0.723226108	-0.44971738	-0.33881273	-0.246403768	-0.093763545	-0.054773025	-0.185496127	-0.563979063	-0.544028052	-0.402167992	-0.491401118	-0.866128991	-0.420640283	-0.255904733	-0.531877955	-0.606948292	-0.294813058	-0.395446505	-0.307882118	-0.121855634	-0.51976022	-0.293042514	-0.145529313	-0.470368224	-0.407471541	-0.254583751	-0.002959879	-0.430576818	-0.445819989	-0.768624352	-0.424255562	0.173487346	-0.420603423	0.157877134	-0.860888069	-0.149848015
10294	0.20457765	0.110862933	0.325892042	0.377631492	0.169571335	0.267558506	0.260808513	0.674635357	0.501536366	0.327805993	0.423561434	0.111616248	0.288198896	0.439233892	0.096134582	0.487643399	0.467157059	0.535754096	0.387127806	0.566114321	0.152275441	0.34289033	0.030198394	0.436495755	0.187911857	0.624297706	0.526008477	0.308209587	0.325256348	0.741449962	0.137835126	0.152503957	0.605961433	0.168876079	0.366232199	0.277477394	0.478246009	0.582631457	0.185276191	0.292525452	0.344266962	0.415291386	0.289529838	0.228629595	0.41371115	0.190183696	0.467312785	0.311657001	0.272111821
10295	0.125185597	0.135892062	0.196901546	0.421895941	0.155144273	0.123570025	-0.043253553	0.342826553	0.092054657	-0.121438961	0.597475256	0.035556276	0.139609963	0.060214704	-0.021189283	0.050832989	0.187392563	0.48464687	0.10812497	0.195277506	0.140546727	-0.20059483	0.1751705	0.011501663	0.117906934	-0.013121484	0.427492919	-0.06264114	-0.127927297	0.296948527	-0.162648244	0.177830179	0.028714686	0.725809436	0.224004204	0.288738441	0.128937	0.743348292	0.40195323	0.054397717	0.389930877	0.187035801	-0.083740568	0.145011983	0.493596852	0.395138277	-1.169271653	0.169762462	0.025818919
10296	0.334603862	0.573251042	0.504071755	0.567076268	0.481352061	1.104698575	0.582013829	0.748423428	0.591049915	0.814843498	0.280411418	0.408909024	0.398012984	0.513090509	0.327395774	0.68717326	0.053496108	0.153059872	0.156219064	0.277947956	0.592211456	0.415622894	0.132391128	0.679689196	0.940506959	0.425987206	0.165232222	0.503601236	0.270498272	0.043688636	0.486461289	0.768161138	0.299567066	0.901129855	0.542532857	0.503001524	0.895824078	0.236919431	0.487396327	1.119997615	0.422273153	0.208027713	0.616472061	0.363282975	0.344092013	0.657806641	-0.404606424	0.390473713	0.832219965
10297	-0.620531918	-0.458376145	-0.483116764	-0.404346576	-0.471448036	-0.471763902	-0.339712672	-0.551958263	-0.507746838	-0.896209462	-0.502666951	-0.589230524	-0.325701083	-0.516848544	-0.568314632	-0.566741059	-0.40031422	-0.45441908	-0.437822812	-0.377073169	-0.541291325	-0.474407604	-0.522690826	-0.514533495	-0.568228082	-0.560866445	-0.333651155	-0.485170219	-0.439596673	-0.498049646	-0.42379552	-0.472900334	-0.425957124	-0.454911311	-0.400577916	-0.40717547	-0.464276664	-0.478686642	-0.512185584	-0.427096308	-0.532936883	-0.439896363	-0.573421967	-0.553779389	-0.741440506	-0.478564923	-0.282130637	-0.165228156	-0.318300862
10298	0.361755513	0.112997961	0.301721222	0.486044334	0.090931254	0.115315037	0.248542919	0.30996814	0.454481272	0.152196236	0.65643032	-0.096019093	0.433003908	0.157261177	0.870585488	0.35043638	0.220340476	0.233387609	0.693510033	0.316758996	0.123071943	0.040476471	-0.01137211	0.323007481	0.359346815	0.355705034	0.696783283	0.40242832	0.45719126	0.132658573	0.366454271	0.098230914	0.567545921	-0.100030814	0.131238538	0.286208883	0.458359294	1.257449596	0.509598751	1.010739421	0.335176076	0.639907996	0.275415041	0.372969212	1.056994026	0.228729986	-0.732662249	0.757897344	0.266026428
10299	0.488769936	0.330117827	0.344147895	0.149850685	0.307041235	1.484327193	0.514933683	0.28081272	0.503868743	0.728371699	0.339018319	0.196942033	1.005305341	0.921956613	0.569716768	0.265687839	0.276711971	0.497693147	0.296418577	0.384646629	0.344673235	0.431866965	0.526836721	0.918369913	0.841643029	0.710884316	0.183956102	0.565452273	0.715790355	0.131350788	1.184144135	0.706978174	0.390633611	0.43345266	0.281284597	0.649919062	0.931635734	0.416056028	0.926693391	0.2554719	0.297286403	0.459036894	0.912245581	0.785094747	0.429273996	0.275351656	0.660564366	0.716407516	0.625467623
103	1.310961688	1.383474536	1.643853703	1.816600639	1.475757603	2.11889295	1.448934602	1.646817186	1.612239589	1.933560201	1.566650655	1.444998848	1.522221583	1.775694692	1.433596563	1.611099935	1.279407014	1.375741469	1.103239903	1.24390159	1.393960039	1.644269419	1.654764067	2.006364699	1.976611963	1.510287006	1.18820371	1.631998121	1.458060614	1.470712919	1.735838655	1.703902067	1.042742069	1.556845404	1.369914995	1.163168473	1.334695277	0.966227719	1.643041193	0.869771629	1.453066858	1.364967359	1.203181931	1.250170299	1.652842707	1.558953021	0.7540939	1.236627273	1.381914336
1030	-0.810328293	-0.029017447	-0.222652605	-0.4588	-0.374537399	-0.130176519	-0.23600434	-0.375537749	-0.375572675	-1.531153244	0.380491962	-0.469869602	0.176196409	-1.225971532	0.191198887	-0.241870932	-0.010856587	0.039188949	-0.272516579	-0.182596786	-0.575103413	-0.225481415	-0.634210492	-1.124804446	-1.254642645	-0.876129144	-0.009406424	-0.97722466	-0.313173278	-0.202265077	-1.321103499	-1.448151892	0.112933705	-0.790348218	-0.310358712	0.767638264	-0.619940599	0.019763909	-0.280515239	0.194391293	-0.506391579	-0.344536292	-0.901022089	-0.612607844	0.717562428	-0.796130367	0.381139796	-0.794562687	-0.44222709
10300	-0.096050156	0.046451079	0.033380379	0.079379112	-0.001828109	0.251062785	-0.044149184	0.074029556	-0.042644884	-0.45833663	-0.101730097	0.001103201	0.058571926	-0.177678287	0.011899221	0.108179669	0.099213278	0.131641956	0.131788448	0.20659	0.006400403	-0.101818706	-0.138105035	-0.217030168	-0.225051358	-0.271961255	0.137530608	-0.13499019	-0.119541556	-0.016231672	-0.287642635	-0.359066076	0.093684314	0.00133052	0.112413332	0.257963444	-0.095186904	0.163137296	-0.026392769	-0.037563984	0.294438277	0.156150792	-0.27439878	-0.120106479	0.078809531	-0.025867229	0.56062337	0.091521084	0.031707558
10307	-0.025944847	-0.096716627	-0.153940194	-0.225847388	-0.098391809	-0.160694973	-0.074964775	-0.046326309	-0.213354689	-0.229844679	0.253835186	-0.188938834	-0.098777385	-0.01852072	-0.195376165	-0.132571974	-0.015589732	0.108980205	0.126540424	-0.126418577	-0.062530528	-0.092988416	-0.122179889	-0.296612479	-0.276635227	-0.170397629	-0.08763537	-0.188978709	-0.175762841	0.012627434	-0.046611572	0.01921208	0.039191756	-0.159024866	0.087369497	-0.024203195	-0.146159839	0.162309141	0.257422755	-0.029514904	-0.073440228	-0.073632559	0.101963739	-0.036214016	0.024405239	-0.232499798	0.220854007	0.124542789	0.160605046
10308	0.522394194	0.099765071	-0.044169192	0.21261071	0.207153556	0.294150874	0.350993431	-0.068483945	-0.007617042	0.823017733	0.292791449	0.478019722	0.184157054	0.441347187	-0.135861787	0.053440031	-0.213017187	0.06426254	-0.226370494	-0.055689274	0.16986045	-0.29298999	0.467446711	0.295051587	0.333246502	0.441496206	-0.143431606	0.29169808	0.513818921	0.358561736	0.268529398	-0.22003104	-0.110906219	0.785930448	0.225730798	0.093951056	0.259604685	-0.205352181	-0.378578879	-0.074772799	-0.325790622	-0.056505763	-0.025507242	-0.020087975	0.622334784	0.33609895	1.078954812	-0.329834093	-0.111926191
10309	-0.946494566	0.213008271	-1.009582516	-0.233110577	-0.92415494	-0.843620479	-0.292896146	-0.572954026	-0.622253584	-1.455865529	-0.876510794	-0.584972252	-0.366540795	0.236590901	-0.224248552	-0.512552008	-0.435772919	-1.200199669	-0.800676202	-0.771677994	-0.926525843	-0.642809545	-0.405226091	-0.142272504	-0.848381421	-0.722741011	-1.090623711	-0.563056603	-0.38027417	-0.656913329	-0.872591941	-0.083433833	-0.855857624	-0.915006316	0.115793315	-0.604998871	-0.503066478	-0.171024741	-0.128592933	-0.351239305	-0.859647648	-0.692092035	-0.625647167	0.330350712	1.557160984	-0.610262217	0.871660825	0.904841221	-0.597313808
1031	0.210507413	-0.122343732	0.07509262	-0.309439891	-0.092512673	0.205927995	-0.208508251	-0.256094932	-0.30134169	-0.335383983	-0.127170566	0.103100955	-0.3644755	-0.03840034	0.117499868	-0.23117743	0.074093928	-0.091639347	0.086626217	0.035612556	-0.170776298	-0.349430341	-0.068328406	-0.14810465	-0.27941131	-0.292520282	-0.200882279	-0.516805514	-0.211432382	-0.115390239	0.064656457	-0.122700312	-0.332935188	-0.073388608	-0.154604778	0.25149544	0.011275339	0.232760394	-0.090270852	-0.006474009	-0.108564518	-0.227136536	-0.178663877	-0.099322409	-0.269445596	0.122350884	0.133829591	-0.005607153	0.062010638
10311	-0.463404171	-0.340695605	-0.25604102	0.204530959	-0.137076081	0.110783348	-0.272591283	0.052774373	-0.134953797	-0.041339144	-0.446288517	-0.31279373	-0.185508536	-0.301076548	0.160746305	-0.187420668	0.000830067	-0.373723754	-0.201818826	0.174356532	-0.039512161	-0.439106422	-0.11887489	0.02108311	0.025209224	-0.196456954	-0.249731348	-0.440711509	-0.38001552	0.174587917	-0.588951116	-0.27725542	-0.276997832	-0.17255133	-0.087096764	-0.08606343	-0.406331287	-0.333432138	-0.193810966	-0.319788201	-0.193980097	-0.15001526	0.052102672	-0.05175034	-0.261777284	-0.035839135	-0.403366966	-0.292983615	0.229154749
10312	0.464503982	0.596275041	0.53041884	0.64056098	0.824632513	0.110277951	0.719516811	0.58397165	0.339825095	0.642246909	0.125830843	0.666888021	0.496761	0.27187788	0.563281386	1.014986267	0.46161687	0.426501239	0.1254712	0.673854836	0.841562247	0.550196833	1.158329413	0.895302107	1.133388846	0.718034573	0.725377062	0.809251976	0.509986301	0.837305753	0.366496144	1.091781147	0.09323424	0.65681243	1.116749054	0.71641844	0.431915725	0.437003511	1.208286885	0.370569992	0.745547555	0.445728113	0.991216536	0.563172997	0.585988539	0.712201462	1.289484208	0.737664966	0.810220925
10314	0.144069872	0.026495651	-0.047574281	0.110653032	0.426498368	1.011230095	-0.003168271	0.070726222	0.14491747	0.50851561	0.452117736	0.505421363	0.328670786	0.389129583	0.405978198	0.311603937	0.218814599	0.177930947	0.403554373	0.095156418	0.210346227	0.593962806	0.296393288	0.213906028	0.409883713	0.599948465	0.137679717	0.606829198	0.557903068	0.226058442	0.383241111	0.870329843	0.093835463	0.232495374	-0.024214988	0.13253839	0.096353651	0.293338782	0.050699122	0.49283972	0.429419937	0.613314124	0.26964862	0.182801011	0.194964026	0.114466232	-0.641379901	0.193449328	0.25700343
10317	-1.151072339	-0.930630654	-0.952627041	-1.007222876	-1.152328958	-1.093867287	-0.742350629	-0.849173593	-0.884096891	-0.970264485	-1.116721824	-0.890368898	-0.944458198	-0.879372426	-0.92229672	-0.897557965	-0.57650146	-0.815998092	-0.711191523	-0.629065292	-0.955377111	-1.01454469	-0.820442215	-0.921554006	-1.154008301	-0.794652622	-0.699338678	-0.970545254	-0.883675199	-0.799814995	-0.725902053	-1.052296247	-0.787763798	-1.050720906	-0.698933379	-0.851443997	-0.863937594	-0.781330637	-0.858859142	-0.301272759	-0.853959048	-0.809812998	-0.99978361	-0.946956971	-0.78687235	-0.842785884	-0.152354575	-0.747004207	-0.724762037
10318	1.024619954	1.05071612	0.838792361	1.04091203	1.191752909	0.660794331	0.768469377	1.140330347	1.029361146	0.854682341	0.978164065	1.189698987	0.980527925	0.591280143	1.215940741	1.008965201	1.013798036	1.102060074	0.702427023	0.879707774	1.238178855	0.545108769	1.015609954	0.83785275	0.901999553	0.769322054	0.83558083	0.878599608	0.676795958	0.958830635	0.576503408	0.876467068	1.082103425	1.010268912	1.418855913	1.140677672	0.888007659	0.982097075	0.916586834	0.952717024	1.181636094	0.971373847	0.79097675	0.48640147	1.303033602	0.953030266	1.527049204	0.617475651	0.941401009
1032	-0.616707425	-0.335852234	-0.274184867	-0.24983832	-0.644729703	-0.485997447	-0.050655646	-0.282289854	-0.478771442	-0.791871467	-0.116883729	-0.327065861	-0.502015717	-0.430790363	-0.325319686	-0.542449741	-0.275708964	-0.67115537	-0.034778431	-0.60720268	-0.416884631	-0.733467198	-0.176279015	-0.590771653	-0.457403871	-0.630403413	-0.081696622	-0.477360452	-0.479580099	-0.363122146	0.130919173	-0.665099168	-0.193332132	-0.406468587	-0.557732631	-0.144735887	-0.116467615	-0.18006282	-0.249813454	0.111999673	-0.409646092	-0.138692	-0.483494979	0.176167151	-0.45358594	-0.385045421	-0.220458083	-0.555327273	-0.516097656
10320	0.399564973	-0.034911458	-0.117316241	0.274248432	0.202202947	-0.419746485	0.111412551	-0.398603833	-0.257918149	-0.346675816	-0.173064515	-0.144916445	-0.231431401	0.10381931	-0.327021045	-0.429146593	0.173034935	0.201175902	-0.206322067	-0.128006747	-0.438529833	-0.282037675	0.189876563	-0.151092343	-0.460806067	-0.297436541	-0.157517114	-0.408698916	-0.06695514	-0.035311266	-0.423695938	0.608813895	-0.005663048	-0.525343754	0.619416882	-0.179821353	-0.187465261	-0.403819759	-0.140610984	-0.014868119	-0.198877	-0.009990232	-0.135178386	-0.244587945	-0.502907381	-0.063732801	0.485044997	-0.049708331	0.302343619
10321	-1.209900777	-1.291897302	-1.551558631	-1.929969753	-1.933468507	-1.927071423	-1.176608122	-1.727949829	-1.75654541	-2.061303118	-1.493242411	-1.653121299	-1.553293442	-1.993527037	-1.726268964	-1.525383176	-1.45414479	-1.848592614	-1.367459317	-1.292680811	-1.70991153	-1.68810165	-1.551237858	-1.483699834	-1.890741478	-1.911460172	-1.071406184	-1.631714642	-1.396571848	-1.916095981	-1.799798459	-2.179689924	-0.924943417	-1.820714248	-1.626919891	-1.177529986	-1.420924603	-0.653022578	-1.566111478	-1.127939179	-0.916447672	-1.165217725	-1.776981778	-1.474223376	-0.108671831	-1.440015343	0.495589413	-1.933600961	-1.726956969
10322	0.088699285	-0.136274956	0.300519866	-0.111679551	0.09707281	0.024657795	0.286158763	0.310998887	0.170547888	-0.031295071	0.301544083	0.124302022	0.313909801	0.170171906	0.30900875	0.192665228	0.066068018	0.339710937	0.249898312	0.440708678	0.175070208	0.140565719	0.061041422	0.150425677	0.216240844	0.159173299	0.442885614	0.255829685	0.004653821	0.135997738	0.014823116	0.034684254	0.14777931	0.299455651	0.17732115	0.302904091	0.245217611	0.336040791	0.162958266	0.380909088	0.109334609	0.310489007	0.130582243	0.097479651	0.058525263	0.232616306	0.522083855	0.239928631	0.071852266
10325	-0.04119413	-0.381369824	-0.475495941	-0.603907607	-0.394583984	-0.240926532	-0.356788502	-0.554232657	-0.429004863	0.06064862	-0.008309837	-0.546972097	-0.145924028	-0.179335388	-0.399096705	-0.617951921	-0.40441917	-0.279406562	-0.518096424	-0.389064933	-0.317384511	-0.373948514	-0.260989356	-0.362817909	-0.169656341	-0.324246536	-0.384912444	-0.30693055	-0.23723212	-0.338479496	-0.423215585	-0.277376298	-0.36636566	-0.490335913	-0.196845387	-0.569900626	-0.513462127	-0.485505127	-0.427833331	-0.483302996	-0.430098197	-0.463480165	-0.326353007	-0.095817193	-0.350585747	-0.360452484	-0.043672386	-0.561642767	-0.444318564
10327	1.134831664	1.36420222	1.218623611	1.376465524	1.354950024	1.079973507	1.122970175	1.419378921	0.904266945	1.230156846	1.184804126	1.116506213	1.253302854	1.161778051	1.634910516	1.269363573	1.056416457	1.003093086	1.067531049	1.317353173	1.287604471	0.791271062	1.208114273	0.777851172	0.986724461	1.051214771	0.999072069	1.033689613	0.911636693	1.59305458	0.64144056	1.394229992	1.211199169	1.151016464	1.46695486	0.909095042	0.931518369	1.338592261	1.329678026	1.406776166	1.455214504	1.360469894	1.10635461	0.91971146	1.162537175	1.189057491	-0.16391034	1.434202626	1.479541435
10329	-0.122751765	0.059686498	-0.389966757	-0.379255127	-0.350311635	-0.309393572	-0.271155193	-0.002160359	-0.426101494	-0.107922879	-0.662390486	0.025338209	0.220891622	0.231809076	-0.222542633	-0.329287732	-0.184056452	-0.029163146	-0.363869606	-0.42092028	-0.296104803	0.184772797	-0.118333269	0.092550082	0.331923085	0.444840879	-0.264834973	0.399169061	0.211017495	-0.329440254	0.070849318	-0.217081311	-0.271061586	0.834724069	-0.365206287	-0.354974122	0.193681628	-0.298668175	-0.540887766	-0.146911293	-0.261341266	0.144878115	0.292120982	-0.050733535	0.122433881	0.295572394	0.363437769	0.132353956	-0.66898533
1033	-0.504400686	-0.613150497	-0.198384905	-0.192767645	-0.624831139	-0.060895165	-0.041009604	-0.247709595	-0.064687861	-0.865212525	-0.92179855	0.684788241	-0.019828021	-0.31134905	0.65391008	-0.184950188	-0.576447025	-0.85684583	0.25151565	-0.580502374	0.303673702	-0.447155629	-0.037233317	-0.673643139	-0.360240054	0.333884482	0.120764646	0.426311341	0.445224471	-0.587266498	0.916435478	-0.243468586	-0.078761077	0.722914248	-0.273834568	0.331643007	-0.382078675	-0.720734773	-0.915687003	0.899701358	-0.656808873	-0.454645013	-0.208251168	0.613672361	0.10978139	0.496814665	-0.304818602	-0.404527951	-0.077643611
10330	0.659916368	1.367301131	1.447220371	0.960694594	0.731526578	0.826323075	0.44146357	1.057609456	0.973273223	0.493693903	0.718302428	1.137939705	1.957673332	0.882367414	1.171707189	0.818722867	0.810758912	0.729921026	0.53864822	0.769750146	0.89424455	1.146834122	1.098713908	0.636478257	0.810405945	1.061638546	0.949963244	0.958740624	0.976028835	0.947245919	0.998084544	1.055553509	0.991915412	1.200958587	0.418188637	0.670426974	0.614246332	0.500747979	1.172579318	0.797330405	1.202880186	1.028669952	1.203821443	0.772069815	1.245598634	0.600620483	0.987757567	0.458552501	0.936945493
10331	-0.107459075	-0.183968051	0.106254694	0.324747666	-0.165348085	-0.344986555	0.274999437	0.386108683	-0.20360303	-1.005371615	0.094161861	-0.503814921	0.384248242	-0.484935689	-0.244761441	0.237685526	-0.082080246	0.126545686	-0.085149232	0.028129935	0.04240579	-0.612879044	0.127236263	-0.688284259	-0.843190118	0.151156439	0.590499939	0.357311783	0.225706178	-0.110979334	-0.815912721	-0.329973766	0.985254957	-0.805009609	0.17687609	0.123523411	0.109459033	1.247630567	-0.29186192	0.988951092	0.290338337	0.261912048	-0.097313925	-0.591669572	0.590443698	-0.005277936	1.316337519	0.728442533	-0.16421516
10333	-0.428892837	-0.450034156	-0.512776007	-0.622983191	-0.711901506	-0.748160179	-0.436299809	-0.530044971	-0.637650412	-0.718922164	-0.427995392	-0.574994556	-0.484890522	-0.434595903	-0.727103385	-0.57853786	-0.451691902	-0.453180073	-0.491818685	-0.454071055	-0.571573434	-0.7932135	-0.378584838	-0.598909333	-0.818521092	-0.575159173	-0.350643272	-0.528093829	-0.318719249	-0.612084375	-0.573806028	-0.553892199	-0.507316993	-0.672768054	-0.319616791	-0.393995344	-0.462679411	-0.450606339	-0.558054441	-0.377916531	-0.447232328	-0.692049295	-0.385571178	-0.690435787	-0.360009038	-0.340420706	-0.116641198	-0.412466161	-0.351261134
10336	-0.161485856	-0.074941693	-0.501696954	-0.030950635	-0.077697042	0.619812851	-0.211573465	-0.170189771	-0.186483523	0.332055114	0.131137007	-0.446400157	-0.405828295	0.003131791	-0.296321396	-0.248364199	-0.313188543	-0.194201501	-0.10818453	-0.355460956	-0.288994598	-0.49573882	-0.45536401	0.243912009	0.172258024	-0.518377726	-0.244297282	-0.54055254	-0.477107771	-0.488922475	-0.166795936	-0.531549953	-0.035969708	-0.213156294	0.068362459	0.182196131	-0.067336097	0.078922517	0.018486599	0.257380633	0.088071448	-0.302371153	-0.106365437	-0.099423107	0.351655391	-0.116999889	0.530892709	0.090829019	0.369221192
10346	1.441064813	0.723250287	0.308031854	0.961618474	0.725623331	1.260486565	1.610845943	0.52588802	0.56893265	1.514138812	0.27695253	1.30056429	0.786219967	1.435235605	0.606971181	0.603691607	0.560382437	1.38405079	0.460236948	0.379828378	0.343651373	0.558648027	1.237301236	1.32762595	1.754237729	0.844521456	0.474069169	0.847711284	0.484187484	1.614263376	0.270572076	0.102939535	0.407897888	1.127129554	1.141689275	0.501591993	0.675443166	0.58796153	0.598013663	0.238160235	0.372309646	0.752314374	0.640461756	0.760522532	1.744974814	1.375386894	1.32844393	1.105102655	0.436349656
10351	-0.202430482	-0.582805021	-1.256489609	-1.114011007	-0.3513611	-1.058399816	-0.933289209	-0.932991671	-0.458208869	-0.621426356	-0.819614626	-1.044527096	-0.920515989	-0.499895149	-0.901973042	-0.324219782	-0.732301803	-1.096544878	-0.490752608	-0.906441052	-0.96896472	-1.002979282	-1.149307381	-0.675244132	-0.358864526	-0.696478801	-0.673529678	-0.421401505	-0.749239901	-0.92287877	-0.979775194	-0.799469549	-0.869938452	-1.299634655	-0.528702191	-1.057647704	-1.078155019	-0.816549781	-1.239227176	-1.328640653	-0.923672676	-1.189751015	-0.376064041	-1.170948387	-0.968742148	-1.236161637	0.489313765	-0.650978657	-1.062387818
1036	-1.041249761	-0.804020165	-1.132392664	-0.984943772	-0.426218415	-1.384477564	-1.09015134	-0.940016388	-0.589770217	-0.446398445	-0.426723998	-1.123270335	-0.306163673	-0.091589573	-0.844553891	-1.152902054	-0.065776711	-1.080122135	-0.64029711	-0.507536935	-0.868226863	-0.392825416	-0.49605045	-0.671980189	-0.315001407	-0.957401491	-0.92475423	-0.97689889	-1.013851726	-0.986815985	-1.072177091	-0.519523176	-0.85599494	-0.918041044	-0.312332702	-1.369090161	-0.735781622	-1.271355612	-0.841304977	-0.40522085	-1.536273127	-0.554725872	-0.121021986	-1.027962294	-1.142298751	-0.606488856	0.432941285	-0.462723504	-0.930397863
10360	-0.311495857	-0.009277437	0.231489844	-0.179954185	1.071998853	0.581741807	0.08500046	0.60321203	-0.041897307	0.391663657	-0.60839399	0.257678349	-0.00845104	0.053063057	0.048008146	-0.23503387	-0.069814854	0.125795159	0.023506605	0.153837113	0.457187922	0.106998331	0.218159112	0.217503751	0.762536622	0.162995405	-0.300412323	0.187842367	-0.022732215	-0.099096967	0.628213575	0.243880803	-0.066271914	0.51826491	0.05214458	0.681991055	0.098737437	-0.281487721	-0.269318462	-0.120531427	0.441567233	-0.009024601	0.142022135	-0.167097343	-0.005863835	0.412190386	0.519315969	-0.138453619	0.56595509
10362	0.039514697	0.354913759	0.564974039	0.792605939	0.192249278	0.587013292	0.118460082	0.796178764	0.640509165	-0.011332074	1.257449623	0.3516328	0.713214802	-0.147909728	0.564229252	0.274174721	0.274656687	0.204387055	0.649422426	0.433924929	0.43680707	-0.000900094	0.202859142	0.258938328	0.305838324	-0.024896578	0.463724359	0.016206865	-0.10956295	0.419678681	-0.082961178	0.33221891	0.211615336	1.492219471	0.720872115	0.636844719	0.2064153	0.242772587	0.456172958	0.387253058	0.173673171	0.261421987	0.114216805	0.31332332	0.419280008	0.56499657	0.213055524	0.683141	0.777452346
10367	0.571793925	0.704329839	0.866727507	0.579587769	0.815610342	0.723253616	0.870524761	1.368988414	0.713157631	0.56307722	0.734349495	0.850692693	0.702590206	0.503491349	0.443255856	0.831001156	0.86982187	0.584581036	0.496915801	0.848147569	0.343116772	0.849192232	0.999284103	0.520415409	0.519785204	0.473850459	0.631635946	0.415230473	0.404972232	0.704689608	0.389903276	0.673298231	0.537538853	0.345136118	0.543229286	0.796280994	0.69478469	0.475806113	0.715644692	0.756959257	0.65200089	0.758513144	0.925169221	0.604181049	0.597235139	0.469306484	1.21310741	0.691885912	0.51680026
10368	-0.354670602	-0.580567206	-0.798606988	-1.042923774	-0.884447862	-1.18443918	-0.719601822	-0.839653248	-0.756723189	-0.553214122	-0.422643584	-1.035226915	-0.567188831	-0.338140113	-0.877783435	-1.024032362	-0.524413103	-0.690027344	-0.608185444	-0.450546937	-0.634474605	-0.56267002	-0.446771103	-0.702840192	-1.129276658	-0.644213516	-0.805684788	-0.851778152	-0.625930899	-0.967377539	-0.579072782	-0.941667582	-0.357435463	-1.040703153	-0.834757002	-0.440839655	-0.471776186	-0.297230522	-0.60481635	-0.596377362	-0.609042195	-0.450549482	-0.207570743	-0.194081683	-0.34105663	-0.215962878	0.120838379	-0.702776506	-1.172371357
10370	0.301707304	0.428977642	0.288266341	0.321910501	1.320546212	0.126481762	0.411394438	0.586551044	0.679318071	1.368850625	-0.468193187	-0.056912175	0.602113696	0.686440383	0.066888071	0.326901476	0.198545224	0.555678447	-0.016913322	0.697207278	0.128097232	-0.261152339	-0.184779066	1.527910329	1.653160571	0.856124429	0.748842246	0.691367485	0.829411297	0.700732488	1.096422218	0.357337279	-0.636929388	-0.139081267	0.155523554	0.248061924	0.108512106	0.630735781	0.063070069	-0.345099283	1.806358256	-0.281749756	0.291201816	0.003175814	-0.418913059	0.452122674	-0.045885089	0.542435005	0.078132018
10376	2.741630708	2.025364744	2.679933687	2.645264025	1.933895362	3.35673038	3.037087442	3.401532821	1.967565012	2.54129409	0.979185294	3.94273543	2.757097384	2.68397143	3.694639531	1.572200504	0.688085593	0.902468121	2.635261794	2.346725356	3.079648617	2.104033656	2.839479889	2.4434801	2.226292516	2.625752039	2.237841151	2.655599571	2.723814819	2.651659652	3.67646393	2.072652511	2.242335944	4.295494877	2.521048337	2.785551813	2.88589283	2.241529762	1.565479957	3.505056904	2.336760969	2.219883079	1.518562392	2.858577963	2.937136284	3.250147829	3.108218659	1.79795259	2.960449674
10379	1.496746365	1.250602039	1.53619529	1.430452761	1.473829004	1.685599552	1.784882827	1.182589512	1.119522023	1.458308988	1.248036997	1.952787875	1.290403265	1.644870313	1.224732005	1.113383659	1.044995167	1.891082645	0.924202326	1.371226897	1.275405814	1.324005284	1.534943812	1.660448183	2.104486869	1.313787962	1.064052989	1.388035717	1.201078348	0.966153358	1.240962206	0.712425921	1.002563841	1.074019711	1.482106353	0.918819792	1.227933067	0.681665175	0.950961053	1.001438394	0.834027668	1.253003522	0.977182363	1.014192064	2.143041508	1.39140324	1.398235696	1.614753443	0.924277323
1038	-1.229670969	-1.18564753	-1.465283964	-1.6443966	-1.358289559	-1.269786549	-1.443411119	-1.409001648	-1.282769866	-1.901006056	-1.285300024	-1.459970204	-1.232940808	-1.41080661	-1.557546991	-1.312663194	-1.476320834	-1.024439572	-1.556669785	-1.227619661	-1.790432502	-1.661853029	-1.483271456	-1.585792769	-1.899436333	-1.50020628	-1.110101432	-1.386752492	-1.190419892	-1.614594689	-1.321840409	-1.757078505	-1.170016121	-1.362718661	-1.257507241	-1.469136976	-1.528210231	-1.27791161	-1.235150957	-1.153962125	-1.335972983	-1.156204631	-1.589120276	-1.492261731	-0.70360954	-1.722004926	-0.21751838	-0.904719043	-1.336240567
10381	0.407502228	1.008327273	0.744597961	0.73217318	0.484172541	0.288770269	0.87322122	1.530893313	0.69599667	0.656396346	-0.201480669	1.464170889	1.41223004	0.537112649	0.797827963	1.309058489	0.360692507	-0.077341744	0.011419022	0.45123408	0.492881452	0.861240213	0.986957325	0.521824008	0.690465223	0.920014659	1.01500911	0.92625855	0.909073443	-0.010660568	0.660448537	1.313458007	0.469318608	1.659898448	0.642761637	0.862026305	0.981173748	-0.017012174	0.296211417	0.225215206	1.195212163	-0.107204104	0.135280128	0.844267944	0.403946535	0.559176046	0.457425506	-0.118942763	1.879406457
10382	-0.898934822	-0.514296715	-0.677512242	-0.717649727	-0.738411228	-1.206533344	-0.731094645	-0.681517103	-0.802876233	-0.913711264	-0.392205555	-0.984369803	-0.495636381	-0.775327118	-0.734657237	-0.939868514	-0.734307469	-0.808055756	-0.707022915	-0.503876805	-0.577562858	-0.284384045	-0.852711474	-1.103625593	-0.849791231	-0.873639167	-0.61567761	-0.69863343	-0.731663456	-0.825210235	-0.292668837	-0.946173134	-0.579014951	-0.618276562	-0.936036886	-0.64452331	-0.788744234	-0.750854871	-0.755955286	-0.697924212	-0.746217697	-0.729300925	-0.641422155	-0.599617682	-0.71351739	-0.622610264	-0.087619197	-0.606394444	-0.759539483
10384	0.437622591	-0.184547649	-0.056375777	0.391943928	0.709638672	0.803959372	-0.053627132	-0.289619448	-0.418508259	0.440084604	-0.115159243	0.022173442	-0.043167888	0.282424862	-0.221011942	-0.469584007	-0.598319845	0.119619172	-0.677638476	-0.28722585	-0.196965164	-0.240425856	0.211879939	-0.124283938	0.29501624	0.075610845	-0.538118781	-0.056439626	-0.240913269	0.192407967	-0.589587189	-0.511333136	-0.274274331	0.138313308	0.646231837	0.071297464	-0.434543669	-0.442179588	-0.449493582	-1.065538148	-0.619224544	-0.37968781	-0.495414628	-0.502020774	0.360481201	0.30009279	0.242524638	-0.446620343	0.017469827
10388	-0.034970083	-1.556831616	-1.47026914	-1.657036272	-1.417285741	0.158578292	-1.337365762	-1.172576729	-1.300444135	-1.023449328	1.482924394	-1.295390948	-0.785078419	-1.171863593	-1.0744228	-1.238968502	-0.558321642	-0.80701205	-0.79464253	-0.551400776	-1.256245854	-0.271943705	-1.270985304	1.880044154	2.456328534	-0.825662352	-1.109331137	-1.057248753	-1.090925759	-1.027546247	-1.546775886	-1.179079138	-1.091595768	-1.325711527	-0.879535094	-1.126996377	-0.816645165	-1.250282541	-1.236934881	-0.340961397	-0.751844229	-1.725101244	-1.152977672	2.866235512	-0.264687361	-1.142035967	0.117951368	-0.451175361	-1.080916234
10389	-0.903049075	-1.245003757	-1.051337233	-1.071107461	-0.420505432	-1.244839483	-1.072313008	-0.644246637	-1.289359913	-1.089134749	-0.001519761	-1.361481362	-1.264893475	-1.216003758	-1.142281424	-1.260811594	-1.044475026	-0.872979652	-0.796754413	-0.708797188	-1.016531648	-1.303950186	-1.420695779	-1.260034528	-1.339347276	-0.737611549	-1.34340255	-1.210835847	-1.371328019	-0.908037747	-1.096533646	-1.1794369	-0.582743629	-1.53753524	-1.19673786	-0.42813248	-1.055338939	-0.964159344	-0.399278371	-0.257200968	-0.437565888	-0.832741464	-0.898506932	-1.069475216	-0.271263195	-1.090383664	1.029028574	-0.755082572	-0.375265034
10391	-1.064242833	-0.838273795	-1.40514492	-1.24676898	-1.050241123	-1.156934007	-0.956510036	-1.175969774	-0.850137524	-0.586739934	-0.738407171	-0.97905352	-1.009483955	-0.454042282	-1.08495171	-1.178699195	-0.535711808	-0.757539084	-0.582812465	-0.819486804	-0.799127321	-0.774578778	-0.766605559	-0.965796051	-0.82524332	-0.942213801	-0.339949394	-0.889276404	-0.992038608	-1.008970162	-0.55319724	-0.796512769	-0.517444798	-0.988608845	-0.898266803	-0.574484805	-0.697665804	-0.41662479	-0.599284255	-0.489328633	-0.861166993	-0.600107738	-0.311976804	-0.590154872	-0.33520568	-0.441592491	-1.133788743	-0.89777498	-0.818556473
10393	-0.633943331	-0.497595364	-0.404791737	-0.411429729	-0.606691173	-0.166279585	-0.420652073	-0.562173063	-0.504587481	-0.434432392	-0.519432194	-0.497279152	-0.246706618	-0.371896289	0.460345078	-0.563630034	-0.649463303	-0.321446979	-0.674281045	-0.653714522	-0.61637649	-0.333923321	-0.464924874	-0.265793766	-0.070305619	-0.396105365	-0.143098101	-0.52178014	-0.545852543	-0.103231831	0.174175306	-0.545099081	-0.58893439	0.210666089	-0.356519884	-0.609833946	-0.516143538	-0.751506956	-0.513945211	-0.525523606	-0.377886841	-0.530369509	-0.667341731	-0.384629686	-0.568994775	-0.159763286	0.50875299	-0.371536453	-0.288254915
10395	0.266949691	-0.197077063	-0.025055051	-0.039358581	0.391745266	-0.563239486	-0.426828293	-0.467060124	0.765015553	0.694183605	-0.250233263	-0.443578727	-0.429752323	-0.03082629	-0.415603722	-0.163849579	-0.112902507	0.349831235	-0.085475027	0.024439926	0.214224615	-0.108787846	-0.076375606	0.776071725	0.946932018	-0.173350619	-0.218959662	-0.242153192	-0.226786109	0.502993518	0.669833339	-0.206370942	0.015523405	-0.654027682	-0.192587373	-0.166804596	-0.343260536	0.736505822	0.22801727	-0.286912624	0.915646149	-0.281610933	-0.168500991	-0.420679826	-0.130425701	-0.276095303	0.270515956	0.151247425	-0.257047738
10396	0.079700497	-0.967199396	-1.035540489	-0.845933149	-0.030154002	-1.420419178	-0.368433632	-0.731051547	0.510309967	-0.061505083	-0.719506376	-1.128735425	-1.006205822	0.590088418	-1.008147179	-0.109604394	-0.54535995	0.546157805	-0.663339528	-0.002143423	-0.451533943	-0.318813196	0.059342313	0.18603723	0.061109873	-0.492341451	-1.035366364	-0.518023726	-0.326988263	-0.333676568	-0.062011134	-0.434854628	-0.899550728	-1.366443207	-0.849944484	-0.35261019	-0.811408837	0.103417957	-0.337782789	-0.83650974	1.103483894	-0.813681057	-0.105476576	-0.747274058	0.385014144	-0.572392208	0.125048294	-0.958333956	-1.45168435
10397	1.209021231	0.725790435	1.128580618	1.350614654	1.710219968	0.833847356	0.715294042	2.850731278	2.250872744	2.359515517	0.951230412	2.117057039	1.442002522	0.813026763	2.476602263	0.880195456	1.481681605	1.823789919	1.419147158	1.813520797	1.75665821	0.821603907	0.972013828	1.683921501	1.721148753	1.984520164	1.661594109	2.185392132	1.861081563	2.211473721	3.093433657	2.265324444	0.719703433	1.035862762	0.864234976	0.606523729	1.091534643	1.439117766	0.892735491	1.922469598	0.389978477	1.134535428	0.806768322	1.383719153	0.455811414	2.01844862	0.897794212	0.863030602	2.077035083
10398	0.936492007	1.140245187	0.817109016	0.576503104	0.93365876	0.932793736	0.402535625	1.003392639	1.098757345	1.216854268	0.720197353	0.718443284	1.396241146	0.705875259	0.589280405	1.33031194	0.79765907	0.461420723	0.836111028	0.791146545	1.35615511	1.151881973	0.456173987	0.582934869	0.671591495	0.699555763	0.980831245	0.748097269	0.593959518	0.918646549	0.269326298	0.686757579	1.145087776	1.209045118	1.095737929	0.548694219	1.111113305	0.352866134	1.109201344	0.200389674	0.827544033	0.837056496	0.306868776	0.616486195	0.510955195	0.514481644	1.185839498	0.19090291	0.524174094
10399	2.581254866	3.082459432	2.502965918	3.219266446	3.045451613	2.941526467	1.983863716	3.502008943	3.605985101	3.107016582	3.085780892	3.603505652	2.428596863	2.237870848	3.250183123	2.546723628	2.455444354	3.865570989	2.334056237	2.797600193	3.163890284	2.682229732	2.827600627	2.723129276	2.876763417	3.18046805	3.034674881	3.140283295	3.137892804	3.742393739	3.547310126	2.533453312	2.971351324	2.853281197	3.150123041	3.383106146	2.825717862	1.979296584	2.496200399	2.386647401	2.839105302	2.576539345	1.599885845	1.921798548	2.798825972	3.309694972	3.041107093	2.480136967	3.259929189
104	-0.558582832	-0.612652397	-0.634918295	-0.776749587	-0.6078018	-0.474453934	-0.841255574	-0.766035099	-0.222678688	-0.103200888	-0.842736371	-0.966160178	-0.73162499	-0.440785842	-0.796532866	-0.686117605	-0.69643657	-0.801076581	-0.817526134	-0.540267733	-0.708605833	-0.544306128	-0.684003115	-0.563828628	-0.51872047	-0.439380896	-0.559521371	-0.472674027	-0.487203076	-0.680515692	-0.820560204	-0.143618983	-0.884055897	-0.960009451	-0.26022924	-0.832301913	-0.556508214	-1.023387396	-0.052289593	-1.298773037	-0.222125376	-0.985092685	-0.637062242	-0.881621476	-0.80598723	-0.734459663	-0.111151688	-0.80203856	-0.614887567
1040	-0.027900925	0.029849468	0.030991987	0.157862828	0.112806836	0.035955316	0.164414895	0.330318743	0.078826549	0.289337832	0.381549451	0.066863702	0.198539717	0.731638763	0.280455986	0.387881932	-0.002385076	0.425933476	0.087155764	0.258621032	0.135669841	0.361886072	0.192688685	0.900409143	0.88772047	0.114751881	-0.304715513	0.201782889	0.172862404	-0.005072129	0.29508409	0.263581837	-0.009549649	-0.375159183	-0.141835574	-0.454597061	0.196966373	0.750197546	-0.167361853	0.466855794	0.467801717	-0.146265567	0.473901028	0.255523276	-0.089756334	0.591180374	-0.04871564	0.449673247	-0.199528422
10400	-0.32301082	-0.148036666	-0.144734663	-0.192875637	-0.230641772	0.170443693	-0.47226375	-0.438982131	-0.010772967	-0.463380868	-0.014519344	-0.037765334	-0.087571976	-0.170749734	-0.076121409	-0.06317527	-0.001686161	0.066265679	-0.201669681	-0.040194691	-0.15313521	0.008741279	-0.318653283	-0.050553953	0.038100109	-0.340276457	0.13197089	-0.09934599	-0.090014223	0.016810753	-0.389184124	-0.442621025	-0.007197712	0.113774636	-0.075934581	-0.035299468	0.003665442	0.471753019	0.154902959	0.214091747	-0.004026114	0.156412676	-0.189929709	-0.17313821	-0.151348319	-0.148202164	-0.099403429	0.131137188	-0.139974547
10401	-0.030206887	0.461537645	0.440193602	0.609459009	0.253703516	0.533195888	0.192546981	0.697941374	0.56605202	0.059208706	0.423266527	0.214962979	0.342055097	-0.016361464	0.842169105	0.466920119	0.367330281	0.339164773	0.316398039	0.586770203	0.09960935	0.415575433	0.529154857	0.519755059	0.595869791	0.324040387	0.094064287	0.245397053	0.408992854	0.21467347	0.181983903	0.568885093	-0.011423298	0.342635993	0.424056694	0.185967955	0.570376427	0.414558047	0.271183476	0.179374037	0.258469214	0.052395417	0.396775196	0.498451032	0.707375843	0.090605253	-1.003748604	0.485081337	0.124319762
10402	-0.707067243	-0.882545102	-0.678309189	-0.680683005	-0.363837314	0.009955811	-0.164082693	-0.222463699	-0.371200695	-0.264540788	-0.50972041	-0.594639862	-0.361618063	-0.126186209	-0.726491215	-0.587068907	-0.482642637	-0.107971898	-0.408957166	0.02696001	-0.95033608	-0.120723702	-0.760769817	-0.332634494	-0.268589998	-0.189854879	-0.405621127	-0.3493363	-0.021254899	-0.226033202	-0.201184825	-0.621802202	-0.64815922	-0.605362214	-0.111102219	-0.804948872	-0.691592068	-0.648150509	-0.426202491	-0.90409511	-0.805459026	-0.896449017	-0.454987324	-0.643430149	-0.826028437	-0.316868886	0.377655392	-0.025403696	-0.026720188
10403	-0.925782532	-1.084488981	-0.327142806	-0.982117355	-1.258504774	1.233702161	-0.305610898	-0.576496038	-1.094210512	-1.073648401	-1.367932711	0.407053112	-0.298595004	-0.485655178	-0.961959299	-1.031570848	-1.517376103	-1.13191338	0.153470744	-0.899554378	-0.808794107	-0.918513642	-0.160593635	-0.837200664	-0.846262655	-0.331722872	-1.0063389	-0.196690995	-0.429609102	-0.698025256	-0.009012022	-0.489566982	-0.577048281	0.376451434	-0.723095351	0.517449304	-0.609048722	-1.33986163	-1.329315129	-0.744784826	-0.944475394	-0.578638857	-1.528499806	-0.727441435	0.112329592	-0.484654789	-0.131843066	-0.615478469	0.069655337
10404	0.463339464	0.394511236	0.058413141	-0.042382124	0.268400894	-0.245198989	0.268091228	-0.266261869	0.240688609	0.107775776	0.28283084	0.016384916	0.108963394	0.038592993	0.463520747	0.291300824	0.219156285	0.138720063	0.152899668	0.232861747	-0.073116028	-0.020392211	-0.084460831	0.233874323	-0.045396158	-0.187646022	0.143065446	-0.062554945	-0.082262481	0.57906771	-0.604707045	-0.202238943	-0.021907711	-0.079648712	0.346338055	0.057093558	0.213543478	0.710262079	0.147331945	0.225506034	0.598905335	0.024881278	-0.083848388	-0.242923442	0.423149392	-0.053261062	0.824731176	0.208911582	0.626549376
10406	0.294001277	0.528417704	0.371431006	-0.098916919	0.103576366	0.689494273	0.496334161	-0.972505561	0.364698798	-0.270259078	-0.420121538	-0.522507299	-0.688932931	0.468901358	1.494189129	0.24156575	1.257291376	0.897359979	-0.208721176	0.479050284	-0.408268819	0.504732903	1.264088861	0.848267245	0.922318029	0.547645956	0.443165818	0.506787325	0.434358945	0.744287833	0.049851621	0.599608363	-0.716568769	-1.194576128	0.338064739	-0.103041397	0.387445317	0.578802612	0.091520419	-0.645975751	0.314001221	0.871295783	0.45256297	1.223331061	-0.233479374	0.107202408	-0.433460401	1.100115962	-0.728209533
10409	0.788406498	1.557536185	0.982766882	0.898288945	1.109572284	2.124611545	1.068621654	0.372715068	0.682612117	0.909449234	-0.42216763	0.983427788	1.16231459	1.52526266	0.703570619	1.933772669	0.822734349	-0.174503843	0.079250093	0.003146426	0.877353057	1.759700199	1.793950002	0.817564129	0.941273248	1.839552799	1.416183431	1.780390162	1.624753689	0.880593089	1.332573299	1.489859848	0.704804693	2.894685567	1.140597575	0.759514413	1.652498677	1.405298126	2.474077775	-0.245126939	1.567255488	1.966789086	1.652386069	0.597562718	0.596159459	0.077135352	0.390957428	1.461389832	2.802928577
1041	-0.332990399	-0.313764341	-0.226835401	-0.509242245	-0.420892164	-0.665143936	-0.078984508	-0.192062179	-0.362862172	-0.357812517	-0.186224309	-0.461826953	-0.245101892	-0.27484982	-0.646704095	-0.379120561	-0.287763801	-0.17280442	-0.336471178	-0.035370351	-0.473399141	-0.233851916	-0.404392814	-0.635070424	-0.644732527	-0.380781905	-0.351752607	-0.379495742	-0.046938452	-0.344664654	-0.471338981	-0.484386209	-0.112557588	-0.480500875	-0.180173601	-0.225320622	-0.109436264	-0.08428869	-0.378790199	-0.115258962	-0.469743449	-0.189815372	-0.396475523	-0.391835741	-0.302117344	-0.244527505	0.074332198	-0.255883712	-0.368063722
10411	-0.313799426	-0.57354884	-0.436428915	-0.61926877	-0.328926948	-0.71119717	-0.409261558	-0.626992276	-0.369875192	-0.952656748	-0.240720271	-0.710613212	-0.263738913	-0.524263605	-0.635190837	-0.525257485	-0.117684675	0.067727167	-0.432350122	-0.283001384	-0.601621134	-0.356754754	-0.57453217	-0.847676367	-0.755173311	-0.389500227	-0.394722396	-0.473439169	-0.522999841	-0.688400335	-0.785996703	-0.776611573	-0.242824776	-0.817832552	-0.289655721	-0.159881411	-0.726108176	0.453237364	-0.241046365	-0.63041359	-0.065661457	-0.449809451	-0.364656408	-0.659189764	0.002657552	-0.659433052	0.347537573	-0.41950718	-0.82770704
10413	0.119001238	-0.41582121	-0.222391889	0.299401034	0.084381991	-0.278923916	0.589463426	-0.279138134	-0.111825682	-0.378689594	-0.060342746	0.804635547	0.747484536	0.097889822	-0.100652748	-0.397190862	0.168278379	0.370689512	0.098823356	-0.370367326	0.34479658	0.15124561	-0.562689793	-0.130408009	-0.002883542	0.382930428	0.029113609	0.536050812	0.190510882	-0.355803056	1.091201469	0.323293987	-0.664098818	-0.441195736	-0.00066744	-0.008523807	0.584235545	-0.461760674	0.079997804	-0.45328539	0.480231223	-0.386234197	0.050501179	-0.585763561	-0.108018715	0.672519702	0.799352864	-0.122207659	-0.576465387
10418	-0.290731784	-0.132988296	-0.590907244	-0.809314821	0.197034396	-0.652106682	-0.831694947	-0.556350848	-0.068651719	0.179382452	-0.686218091	-0.910219134	-0.448583799	-0.000115357	-0.699939232	-0.170425675	-0.371731215	-0.666179089	-0.589017411	-0.690251058	-0.408080676	-0.220689028	-0.681877099	-0.324330896	-0.274453001	-0.46477132	-0.556277821	-0.521796913	-0.5897307	-0.784257008	-0.684604138	-0.660771866	-0.314008963	-0.558617935	0.288150128	-0.602848762	-0.073285745	-0.895541366	-0.559030274	-0.362181391	-0.635826849	-0.423830194	-0.407304471	-0.374531363	-0.656685799	-0.704067694	-0.193106224	-0.565795457	-1.125623477
10420	-0.308405396	-0.215210389	-0.581715928	-0.346084057	-0.163658126	-0.304634557	-0.207789445	-0.244254544	-0.280025853	-0.495279074	-0.22134238	-0.498802471	-0.138300743	-0.276365038	-0.235010396	-0.227353923	-0.22591193	-0.467564417	0.131346469	-0.078515298	-0.284503133	-0.261556545	-0.390375073	-0.322803284	-0.650828673	-0.152067115	-0.123406356	-0.198176047	-0.154419031	-0.371812191	-0.085965355	-0.265841847	-0.161837939	-0.243988741	-0.42675412	-0.224830042	-0.467438688	0.157359137	-0.181453814	-0.080656715	-0.059066264	-0.183768483	0.095049027	-0.290676943	-0.373791983	-0.291167015	-0.809462456	-0.057411654	0.052399249
10421	0.296962956	0.219440996	0.263778287	0.235581001	0.251452069	0.451004265	0.425934434	0.200104862	0.2624817	0.051407546	0.598236348	0.303003555	0.262149691	0.117551233	0.084456205	0.205474799	0.442549157	0.456771066	0.508150824	0.272209022	0.074105121	0.180003795	0.355817898	0.226827693	0.350396601	0.218084549	0.283343981	0.296447493	0.228985141	0.128711025	0.138163286	0.191903471	0.437451403	0.270342572	0.222250743	0.368883972	0.317280888	0.636151556	0.525822623	0.576006267	0.508881306	0.181010106	0.231877418	0.336673898	0.570742071	0.346026462	0.944251488	0.499738987	0.3544867
10422	0.119506495	0.48422201	0.469321256	0.42437572	0.42443905	1.208058149	0.319177474	0.428381157	0.434310841	0.168413933	0.495659236	0.418857818	0.224804794	0.426552376	0.126733557	0.514951184	0.059844478	0.247594553	0.243110066	0.486696074	0.406269345	-0.057528123	0.467122162	0.561204593	0.570148799	0.091386288	0.174147562	0.163256461	0.242264922	0.37478546	0.874098994	0.562733632	0.543960195	0.865125018	0.367198715	0.705936127	0.469662595	0.399455136	0.470227879	0.366936462	0.046420642	0.496063117	0.191294202	0.537744119	0.255479512	0.017561728	0.711730564	0.112939189	0.46166768
10424	0.328684544	0.253705292	0.081924702	-0.1792165	0.187928713	0.460860085	0.123057321	0.106133869	0.942681099	0.480685353	0.327940361	0.277780972	0.340752345	-0.069486603	-0.128056656	-0.054382431	-0.147968389	0.240568608	-0.498691648	0.002801064	0.167586613	0.350829706	0.256948814	0.594588258	0.980759717	0.144389544	0.077514537	0.175963502	-0.044789795	0.333536498	1.353317691	0.28556207	-0.120787746	0.396579531	-0.096265685	0.547031652	0.058090557	0.179947963	0.322862176	0.276368972	0.473723368	0.076133336	0.333023286	0.109681942	0.60300778	0.220340219	0.644760176	-0.127675723	-0.110140625
10425	0.252410791	0.266029963	0.070468338	0.193798092	0.158896639	0.27169441	0.228472868	0.156598828	0.312701464	0.173394279	0.352243989	0.144684518	-0.037357	0.341576479	0.04563109	0.077094449	0.135555264	0.331115921	0.146171669	0.267015612	0.326064285	0.019949454	-0.006009696	0.343553714	0.212853063	0.149951663	0.311125388	0.123661032	0.166515465	0.44383155	0.433643105	0.580505234	0.206311065	-0.110580218	-0.14938717	0.352354707	0.187190902	0.428087052	0.444457071	-0.025540371	0.065072793	0.182017365	0.261019623	0.05700832	0.144736787	0.039371048	0.454622277	0.226812721	0.210852919
10426	-0.474350208	-0.651346327	-0.193605849	-0.5845811	-0.286329342	1.184116917	-0.615649239	-0.127521953	-0.475580942	-0.378149122	-0.767988753	-0.590057344	-0.554805505	-0.304694272	-0.403094207	-0.615105672	-0.610049536	-0.405622922	-0.666911805	-0.708540977	-0.297676644	-0.530461293	-0.365154056	-0.349946614	0.027771608	-0.090783321	-0.436134048	0.014268639	-0.288708662	-0.392581366	-0.258691854	-0.372574574	-0.30558271	-0.425847455	-0.472653933	-0.186825705	-0.007931529	-0.196694013	-0.519974238	-0.355281607	-0.756384257	-0.144838711	-0.502451493	-0.722439754	-0.532973208	-0.78134811	-0.042448597	-0.520844619	-0.474872008
10427	0.328997692	0.342182096	0.489150432	0.326408591	0.624141742	0.677906732	0.537064749	0.660818897	0.566050392	0.871822474	0.274062762	0.593665681	0.541218105	0.567632979	0.348964519	0.537519178	0.170685322	0.542455347	0.135019317	0.34625262	0.490235795	0.555882668	0.444852535	0.974348039	1.287414809	0.536056121	0.157030083	0.500000458	0.58591286	0.36974636	0.953088127	0.73104678	0.370342262	0.81809948	0.505945404	0.402929361	0.600686836	0.200585358	0.541810735	0.274171615	0.512525835	0.295434056	0.739186125	0.61502953	0.405676925	0.59041186	0.580511588	0.382966558	0.267876555
10428	0.374552378	0.308031525	0.207076838	0.115787984	0.184056884	0.884781257	0.23163199	0.171873392	0.385648432	0.565026548	-0.210813475	0.642240481	0.314113309	0.420911152	0.492096823	-0.038464048	0.258047401	0.426763496	0.192351109	0.307446922	0.562411244	0.607080002	0.483505981	0.376319332	0.402436348	0.766001716	0.405843306	0.740601259	0.556235181	0.167911343	0.404195239	0.907616071	0.607377757	1.214378964	0.234224031	0.605201404	0.415014391	-0.02719502	0.175077195	-0.056766083	0.265748439	0.287009916	0.241441035	0.425616362	0.127752067	0.552383917	0.503789484	0.284325628	0.623676827
1043	2.033737007	1.498947269	1.137813031	1.857728019	1.369978856	1.057915364	1.918354607	1.55176336	1.73131712	2.072070847	0.888306294	1.334329419	1.05053739	1.313516727	1.060557285	0.632688755	1.032325586	0.90679209	1.837753117	1.418170973	1.42320218	0.618215566	1.558781855	1.193134137	1.43696777	1.102007935	2.12469317	1.0617895	0.755455924	2.028321554	0.461157393	0.948772202	1.577943776	1.138866505	1.744758029	0.988416809	1.199480166	1.194415777	2.044851693	0.75667311	1.175361697	1.833672831	1.375603331	1.019454448	1.610297992	1.691052489	0.570389396	1.746047336	1.759073105
10430	1.328105505	1.846932663	1.518656529	1.437886616	1.098065925	1.130709095	1.299145889	1.278069207	1.65012204	1.571492241	1.091926528	1.085232188	1.223598516	1.269017913	1.832740748	1.291858184	1.406997305	0.816563445	0.973286793	1.225321952	1.31873617	1.200644822	1.234859687	1.246874157	1.372655965	2.082754536	1.828526907	2.146325527	1.909557325	1.365984727	1.689515215	1.311245665	1.244692577	1.671954648	0.991462888	1.049328113	1.312685505	1.354653313	1.209341412	1.471965339	1.64565207	1.718621832	1.661730239	1.335377482	1.426816507	1.312951404	0.679798209	1.131732947	1.175692493
10432	0.020087044	0.002186894	0.045251375	-0.062644859	-0.073842801	0.355660526	0.009013791	0.074415047	-0.139267239	0.217898847	-0.053761423	0.118171138	-0.15326645	-0.091929706	0.074251174	0.103777011	-0.165773495	-0.022986177	0.212984944	-0.029682973	0.318804186	0.046308715	-0.089091876	-0.159615076	0.200156179	0.289402982	0.073726135	0.238684226	0.12319761	-0.276311979	0.28663669	0.025010871	0.090390832	0.090399494	-0.158901366	-0.088656973	-0.024506539	-0.143527349	-0.087852956	0.198170623	-0.215101619	-0.091545575	-0.015675573	0.054705908	0.078430718	-0.25820504	-0.45742621	0.089324664	0.261256197
10434	0.582225797	1.068171196	0.884766315	1.006415774	0.833778282	1.041409017	0.963522327	1.280854691	1.085089609	1.237243321	0.863280747	1.110669765	1.189958602	1.114057395	1.130192082	0.846036829	0.85196178	0.985945539	0.585095555	0.529866902	1.169293722	0.998593637	1.133189541	1.366494722	1.522594076	1.208406375	0.830827029	1.0065135	1.040566024	1.029889698	1.506874751	1.095663418	0.566135246	1.233072196	0.636844186	0.887888712	1.252941063	0.588728768	0.657558373	0.573781542	0.948736478	0.67962502	1.285027819	0.949550123	0.955469908	1.144215103	1.038587698	0.5072156	0.651667669
10435	-0.362195488	-0.029324697	-0.228105969	-0.322821938	-0.10368557	-0.684808647	-0.377142601	-0.146346207	-0.207695487	-0.604607149	-0.455694991	-0.016208808	-0.329863371	-0.584993223	-0.305770379	-0.231233136	-0.093891581	-0.626358532	-0.45002735	-0.36096809	-0.042210832	-0.498712191	-0.63129267	-0.884341995	-0.86703322	-0.41328309	-0.393902186	-0.345346283	-0.253572515	-0.389921778	-0.620685397	0.149388171	-0.078919816	-0.221068779	-0.204490695	-0.719491108	-0.217845835	-0.763622092	-0.514962727	-0.32412581	-0.483719014	-0.349592332	-0.440777591	-0.30730908	-0.417231238	-0.403071577	-0.699357037	-0.587413778	-0.617586846
10436	0.266243859	0.308678656	0.479418161	0.386074924	-0.129585157	0.23275562	0.531659978	0.712876636	0.0916117	0.467219066	0.360686273	0.551631811	0.395878631	0.574903402	0.584916415	0.248241273	0.095002577	0.389587828	0.118168933	0.295890518	0.746028822	0.87627568	0.470116871	0.505653412	0.673102388	1.520735677	0.929615345	1.501150354	1.138077825	0.389728651	0.065532839	0.490860855	0.273924531	1.224036907	0.043133541	0.563715949	0.798787429	0.337028418	-0.053403049	-0.03462324	0.678417463	0.692165499	0.473786463	0.376888276	-0.071369412	0.814939493	-0.150511355	0.33247969	0.858677194
10437	2.600786315	2.049487321	2.368438068	2.650139541	2.223884694	2.072970852	2.501483125	2.397441498	2.088840585	2.064376272	1.383871502	2.460167559	2.315828812	2.27711193	2.205883885	1.287473784	1.783519524	1.681869729	1.836270827	1.953310696	2.059198521	1.734975913	2.075410659	1.846882782	1.880427526	1.75512161	2.246807065	1.77589555	1.748781135	2.453531542	1.245047825	1.665463674	2.046616712	2.258275862	2.202850505	1.966414653	1.663885672	1.944743345	2.44503785	1.586724143	1.447918594	2.300313341	1.693896663	2.058025775	2.356952083	2.168087575	2.021224312	2.100710803	1.976228833
10439	-0.184466329	-0.799261402	-1.017100652	-0.617974462	-0.099042577	-1.191368447	-0.987776647	-1.071721487	-0.001968107	-0.805315866	-0.38129964	-1.097642619	-0.921238559	-0.414226169	-0.092810842	-0.741174337	-0.462655177	-0.403192418	-0.385335547	-0.266034781	-0.337118356	-0.901887114	-0.186898217	-0.174587959	-0.069176974	-0.770644895	-0.520467895	-0.875499589	-0.902375327	-0.249284088	0.719924226	0.135460354	-0.494902075	-0.581672149	-0.617842756	-0.579866469	-0.688399759	1.005659023	-0.533240793	-0.490958406	-0.816170344	-0.243184829	-0.514692977	-0.776069287	-0.903784602	-0.821594507	-0.405852755	-0.170075186	0.339559433
1044	-0.269029463	-0.196833358	-0.244439568	-0.297128982	-0.205456963	-0.382203867	-0.359196051	-0.278101272	-0.271864877	-0.45778148	-0.241954893	-0.393543917	-0.241518524	-0.385853098	-0.312095723	-0.424428296	-0.247454733	-0.318751972	-0.213732496	-0.281876076	0.339811149	-0.320242787	-0.289717297	-0.501062199	-0.506016513	-0.434297486	-0.1729047	-0.424565644	-0.369166465	-0.16337819	-0.422097476	-0.324862376	0.270638506	-0.349429926	-0.227361658	-0.242373808	-0.355224965	-0.167283439	-0.214791471	0.613711075	-0.153012499	-0.262951338	-0.436222897	-0.330673794	-0.120772806	-0.302011843	0.298081703	-0.254579896	-0.319187765
10440	0.069991488	0.377353962	0.396751204	0.506730106	0.19156168	0.785249903	0.632627544	0.494058418	0.44488167	0.585679088	0.658994014	0.525970143	0.440737845	0.403016136	0.25053328	0.859726721	0.543102401	0.534453584	0.460366377	0.31067022	0.463785116	0.672180148	0.669395617	0.645477443	0.586228227	0.613097786	0.521945549	0.61118723	0.522155016	0.618710351	0.901048651	0.661665628	0.137694544	0.472504696	0.122217977	0.827412738	0.38841451	0.229826011	0.541644634	0.446170939	0.501752758	0.352301128	0.314994867	0.401824784	0.341864243	0.501617627	0.034944731	0.080016649	0.376905303
10443	-0.055185592	-0.030768989	-0.065721792	-0.045022712	0.118748425	0.647679512	0.004213365	0.072076094	0.211936501	-0.16299019	0.335555757	-0.164998817	-0.200221815	-0.149171595	0.185130699	0.122282144	-0.027961917	0.222643004	0.222576026	0.157840718	0.047502818	0.059004006	-0.180843902	0.02225997	0.040361803	0.088858916	-0.054071169	-0.159185187	0.095889767	0.221348208	-0.055652648	0.073859718	0.358212565	0.045445785	0.301604789	0.13791626	0.035492274	0.006250839	0.419882458	0.07189616	0.032644394	0.335498886	0.2115146	0.068543982	0.279298705	-0.142493723	0.058902579	0.147817937	0.164390104
10444	-0.363604927	-0.534240958	-0.403666461	-0.170284842	-0.258342528	-0.485616353	-0.461736741	-0.195288284	-0.215953351	-0.521633779	-0.039573559	-0.415608772	-0.402515533	-0.297542429	-0.400056247	-0.212834869	-0.167010632	-0.167873952	-0.317528162	-0.31454055	-0.288305329	-0.265397858	-0.384181233	-0.292361149	-0.477147549	-0.493225764	-0.194813403	-0.564003808	-0.542330869	0.056856775	-0.416979624	-0.5016367	-0.12110945	-0.542185162	-0.292996923	-0.32506146	-0.113042139	-0.055143044	-0.317337783	-0.154484081	-0.340535909	-0.193073804	-0.298626613	-0.372040668	-0.248719424	-0.346790838	-0.665980351	-0.374168425	-0.165921212
10445	0.252674575	0.48196251	0.328282491	0.309012901	0.351661482	0.265218807	0.423438761	0.358525942	0.255221172	0.044194317	0.449665789	0.533142144	0.442748297	0.480683912	0.278564915	0.384644658	0.342366483	0.522362263	0.410584732	0.44861058	0.591544541	0.561668187	0.355143301	0.079732878	0.185801478	0.229044815	0.580945803	0.235460104	0.377049867	0.357678225	0.250376053	0.080691539	0.484834049	0.26437805	0.346962769	0.210027028	0.389147547	0.670035667	0.69684727	0.521007574	0.460683636	0.51540071	0.495159383	0.357084877	0.594301908	0.272070884	0.45170459	0.151664269	0.644801993
10446	-0.567146277	-0.368509992	-0.693752843	-0.470889011	-0.411356638	-0.174074948	-0.394109972	-0.607314534	-0.420723741	-0.567747151	0.142797371	-0.568093138	-0.163121084	-0.294355899	-0.679394037	-0.408576318	-0.345196413	-0.335161904	-0.455373991	-0.343534711	-0.465679663	-0.257264548	-0.500117559	-0.757702263	-0.518920387	-0.386811138	-0.3701298	-0.421885348	-0.293639889	-0.485733315	-0.317289854	-0.556322889	-0.196997378	-0.486405428	-0.509828154	-0.405293193	-0.292581373	-0.330830916	-0.301075535	-0.109026397	-0.390494931	-0.377535375	-0.314063634	-0.461055788	-0.441228352	-0.463246844	-0.114690091	-0.532469091	-0.43046976
10449	-0.608734335	-0.11795952	0.070111113	-0.066380512	0.047634258	0.70835796	-0.016719473	-0.464838417	-0.148813141	-0.475872326	-0.829358553	0.568324677	-0.54808887	-0.212457363	-0.625148117	0.201773815	-0.158845808	-0.141577989	-0.079189628	-0.366339211	0.368028429	-0.395493162	-0.128817842	-0.550205484	-0.293861834	-0.027464101	-0.138410549	-0.226304817	-0.475573226	0.719695204	0.203230947	-0.389636047	0.653378855	0.242432151	-0.217718047	0.124004332	-0.676479319	-0.505470496	-0.345068052	0.40150006	0.120640588	-0.24720744	-0.376593916	-0.312501307	-0.45388307	-0.6388989	-0.801125266	-0.332544744	0.470638002
1045	-0.633262089	-0.473259259	-0.561626061	-0.508527674	-0.562652908	-0.644922721	-0.344861311	-0.734080648	-0.507524719	-0.85520934	-0.636925881	-0.620349663	-0.447464484	-0.409670762	-0.562642134	-0.727465088	-0.581574529	-0.357844855	-0.55298511	-0.46479775	0.333444743	-0.58173078	-0.669358589	-0.677953932	-0.749153468	-0.604215641	-0.384836367	-0.634052825	-0.535174591	-0.347933698	-0.584138909	-0.649775321	0.192738018	-0.615698499	-0.444174734	-0.590478143	-0.552277545	-0.478340347	-0.606287901	0.393131382	-0.543329168	-0.44914905	-0.571687702	-0.460000741	-0.581417843	-0.608956249	0.473126279	-0.317093123	-0.312012798
10450	-0.384189895	-0.002777739	-0.310883195	-0.122266535	-0.207924408	-0.014724677	-0.268461548	0.003435897	-0.157014676	-0.41173735	0.119603595	-0.532766557	-0.211189706	-0.448669414	-0.217192014	-0.064884918	-0.317072087	-0.037381571	-0.236960827	-0.049638175	-0.057077809	-0.264856833	-0.447282706	-0.341822143	-0.328673566	-0.276712888	-0.062909037	-0.352139345	-0.207019496	-0.120214066	-0.073642968	-0.34685847	-0.036160074	-0.215715645	0.058060565	-0.073853881	-0.099980239	0.267358101	0.213619327	-0.114903694	0.411366288	-0.151832203	-0.46361188	-0.339133167	-0.27441592	-0.082068661	0.485252063	0.110901599	0.039443988
10454	-0.241781075	-0.157667454	-0.039870618	-0.107088413	-0.066712327	-0.005513644	-0.050514407	-0.146298687	-0.070710499	-0.259180062	-0.004565444	-0.070773621	-0.114936198	-0.177294157	-0.093892067	0.029461584	-0.053201357	0.015960233	0.037676241	0.033617382	-0.071773735	-0.199036013	-0.184684873	-0.197996311	-0.222902195	-0.126608967	0.059847166	-0.118841733	-0.214119336	0.002959367	-0.18535279	-0.115522193	-0.038652076	-0.186356999	-0.036089172	0.033875104	-0.136754848	0.093177735	0.04969331	-0.138576502	-0.029468126	-0.159455642	-0.231873783	-0.219464196	-0.023777622	-0.211138931	0.099776954	-0.044402422	0.013886961
10456	0.847451003	1.12960278	1.267017595	1.25874778	0.83009938	1.003162323	0.87428655	1.002902706	1.233135659	1.288287244	1.290284042	0.782080071	1.067211948	1.178575959	1.065717672	1.226950442	1.004948793	1.143582805	0.702692075	1.080611862	1.029667828	0.918272686	1.119889114	1.190139832	1.310017505	1.101157067	1.16015012	1.095096547	0.986951916	1.063816453	1.534389434	1.509348054	0.674433423	0.743317209	0.815249561	0.990152177	0.82199352	0.834774259	1.013333216	0.762063667	1.281288211	1.137170344	0.698143289	0.947115279	1.085055252	1.159146123	0.925093642	0.815394436	0.85177282
10457	3.18801172	2.196984725	2.331580706	2.932189437	2.611918763	2.735986203	2.979166526	1.97379186	1.914803572	2.767104188	1.148615768	2.37438535	3.160705373	2.784513682	2.853049445	1.829587705	1.784180804	1.870104852	2.687900936	2.573538869	2.209138479	2.216701979	2.035840625	1.757379368	1.945633937	2.722774182	2.941643255	2.695787597	2.566618043	3.340919235	1.510557407	2.371417551	1.377956138	2.054344829	1.972179749	1.83373217	2.326694559	1.71199338	2.875830488	0.772419202	1.332670605	2.591265023	1.602759443	2.685769785	2.159213247	2.281759856	1.904437724	3.365333488	2.947531821
10458	0.052321636	-0.069032408	0.07813655	0.173409836	0.044424936	-0.53641866	-0.03312276	0.768613856	0.176731132	0.312990599	0.1405576	-0.00141004	-0.015808168	-0.061753736	-0.131967605	0.119500253	0.107415943	0.198569203	0.156314469	0.171244931	0.166470277	0.078042667	-0.214476719	0.158058543	0.419227133	-0.112912367	0.057756973	-0.159002644	-0.035538192	0.210760854	0.581641637	0.053721651	-0.047954937	0.386756826	0.191847991	0.172057782	0.32794108	0.481129704	-0.006737804	-0.213296724	0.032120849	0.22870916	0.240748688	-0.018885913	-0.099834766	0.201986673	0.436424584	0.321807181	0.027878599
10461	0.306472753	0.121961176	0.189023377	0.15328732	0.288516119	0.035923756	0.420942867	0.369373127	0.45088372	0.27890155	-0.232817496	0.203954968	0.28457272	0.264873866	0.129160419	-0.142147064	0.138899622	0.018733678	0.540600029	0.197233028	5.07E-05	0.024906261	0.428607533	0.11489033	0.395198213	0.103777773	0.217549165	0.347646754	0.210115498	0.388773534	0.551155423	0.477419258	-0.069408272	0.059853185	0.29863773	0.236824453	0.454974779	0.232447812	0.589862538	-0.237710583	-0.276954274	0.041075333	0.581868377	0.602968686	0.424156859	0.470173768	0.421374297	-0.010409874	-0.173355099
10462	-0.126174967	-0.05576237	-0.168074572	-0.130791492	-0.294273608	-0.918486134	0.140434291	-0.272543843	-0.222399026	-0.614052554	0.01174687	-0.132432453	-0.141444361	-0.287945564	-0.259390468	-0.217447256	-0.17090825	-0.023475799	-0.313854882	-0.045625717	-0.591572037	-0.457220368	-0.349287638	-0.49649644	-0.409184575	-0.67553989	-0.515337128	-0.514228985	-0.842707423	0.096701025	-0.70210629	-0.741438076	0.076990509	-0.449785473	0.504651005	0.26686568	-0.218807405	-0.022306716	-0.122646168	-0.032628412	-0.209185599	-0.009628677	-0.461625655	-0.447243167	0.030357985	-0.189407364	0.276530014	-0.136479706	-0.218551336
10463	0.303814111	0.330368891	0.349818943	0.376460035	0.650906458	1.122155128	0.361640216	0.708386915	0.355789241	0.642892299	0.290927563	0.107672897	0.203118	0.501246838	0.344715734	0.487755629	0.159091733	0.561429201	0.423967071	0.187993785	0.545121716	0.389329642	0.531331392	0.77316221	0.995266153	0.586680846	0.101507849	0.620389053	0.4974175	0.337656801	0.589356551	0.818080536	0.199417216	0.339952452	0.579813947	0.021505446	0.458572184	0.264141029	0.29406399	0.076748406	0.338178581	0.248433589	0.185563329	0.643847115	0.125769363	0.3892135	0.781725321	0.285113958	0.271548116
10464	-0.166438524	-0.315272392	-0.180898617	-0.258068757	-0.276393693	1.091219591	-0.342179315	-0.235471512	-0.341112687	-0.051924404	-0.381075358	-0.141711186	-0.26306958	0.166506121	-0.12348266	-0.385527622	-0.249100088	1.042765538	-0.240327252	-0.358743051	0.211205007	0.087273562	0.111592264	0.020576997	0.390703233	0.117291562	-0.161957044	0.026186458	0.284890052	0.621932213	-0.608510527	-0.001693454	0.067469974	0.415206638	0.267120344	0.489313324	0.570094485	0.437938679	-0.119036368	-0.364481139	-0.221039417	-0.039219249	-0.040557784	-0.203534676	-0.458809249	-0.483390957	0.437347531	0.018484013	-0.177201324
10465	0.315121169	0.4772292	0.528838342	0.732791849	0.458349198	0.61205411	0.388425078	0.538411024	0.275841474	0.523309598	0.228486348	0.810812982	0.419185068	0.472635997	0.335084681	0.118139916	0.180148658	0.277891693	0.687794884	0.223063323	0.306994211	0.40275221	0.461982011	0.546514879	0.629867801	0.308893628	0.076608163	0.382021101	0.245275759	0.844618551	0.580897381	0.579615794	0.792577845	0.540122548	0.368072979	0.554534204	0.512427114	0.553868165	0.408848011	0.880101468	0.497780111	0.257282706	0.141730143	0.360802874	0.127379392	1.052780884	0.365939379	0.155796397	0.223994955
10466	0.097830758	0.225233179	0.177431308	0.057616334	0.083664683	-0.090831108	0.192050189	0.430596707	-0.000797931	0.311642481	0.268946783	0.129249282	0.026173068	0.400182456	0.133958377	0.116462668	0.185689807	-0.074527673	0.139994847	0.22092699	0.245338658	-0.026069312	0.616374872	0.281388132	0.327239806	0.260421198	0.089869107	0.387361394	0.327677958	-0.046671304	0.401415706	0.227367901	0.343831253	1.251073438	0.118738472	0.191250641	0.226677398	0.134431183	0.042776423	0.144236432	0.300668583	0.100965835	0.212436148	0.485739789	0.216477348	0.275847094	0.522600677	0.075724175	0.012535729
10467	1.143447229	1.5351137	1.380897315	1.278232106	1.133046439	0.889771785	1.171607554	1.687278473	1.343751922	1.072480457	1.826616153	1.40795434	1.29555587	1.06453553	1.889368339	1.261692736	1.120869249	1.135542256	0.988483362	1.360839968	1.370424656	1.115838276	1.19232185	1.17458634	1.397511609	1.12020071	1.406875259	1.230422133	1.172156582	1.380296304	1.132781305	1.221191533	1.711155	1.76403909	1.541966817	1.392160725	1.400433373	1.723115593	1.196528349	1.618471894	1.577844978	1.422132918	1.186972152	1.428411638	1.636068171	1.387046705	2.068326122	1.531343878	1.085345728
10468	-0.530529113	-0.416719092	-0.262877691	-0.24742134	-0.435472872	-1.272339456	-0.218162813	-0.311627347	-0.149945835	-0.730571537	-0.645450488	-0.602400283	-0.14081782	-0.911381379	-0.737676273	0.314939357	0.185643691	-0.452799704	1.013843474	-0.382784989	-0.378521951	-0.794363433	5.284808416	-0.811192508	-1.11461899	-0.288102028	0.465252841	-0.392778425	-0.359161104	-0.870940479	-0.915335963	-0.806532859	-0.19017908	-0.915399308	-0.053172567	-0.742118935	-0.624765615	-0.543502246	-0.156960712	-0.666005903	-0.376135801	0.126707361	0.707649643	-0.791617687	-0.659305774	-0.919711825	-0.263048418	-0.246011115	0.550559072
10469	-0.03635002	0.031838566	0.01807571	0.024241174	0.167393276	-0.01334437	-0.01990576	0.208186833	-0.093885166	-0.265071456	0.211768574	-0.20025214	0.191411633	0.028199918	0.133818679	0.015221883	0.015517176	0.216449093	0.146134751	0.19186745	0.230207249	0.052732954	0.09543595	-0.161188849	0.060056147	-0.171642688	-0.078766783	0.012416171	0.026719788	0.090257801	-0.243892661	0.019383486	0.154870714	0.210657605	0.231390713	0.118391771	-0.084316392	0.074987364	0.092569639	0.28750593	0.110829078	0.00460591	-0.131432878	0.159703134	0.319209432	0.02118754	0.579966017	-0.038039715	0.083561442
1047	-0.805837924	-1.662355183	-1.537988008	-1.417313242	-1.652505892	1.038537785	-1.185587396	-1.3418326	-1.542150978	-1.543878577	-1.320002211	-0.540987282	-1.164496623	0.06678849	1.200022377	-1.135979068	-0.503883353	-0.868944799	-1.332034183	-0.67928459	-1.383473121	0.355899983	-1.058294128	-1.833774375	-1.38420304	-0.904228699	-0.902255722	-0.771418955	-0.785861607	-1.44302559	0.117469184	-1.012551536	-1.214319952	-1.4590865	-1.56180536	-0.564975774	-1.133708692	-1.782436666	-1.054623882	-0.752778163	-1.355987843	-0.921520732	-0.74502477	0.093207256	-1.002359326	-1.075825582	1.100771922	-1.323476352	-1.25607662
10471	-0.095205023	-0.039939846	0.722070931	0.252252221	0.140997549	0.279781682	-0.191702354	0.617494569	0.134992415	0.366635466	0.228296483	-0.026478552	0.314214371	-0.145886223	-0.422890104	0.165846075	-0.252957313	0.110043645	-0.077097446	-0.20295243	-0.016071157	-0.094722575	-0.325921616	-0.20603921	-0.109809175	-0.365077309	0.082863187	-0.348523023	-0.099948914	0.201044611	-0.756013953	-0.536506944	0.211640855	-0.096194309	0.046460969	0.506244228	0.022605524	0.226791841	-0.044500543	-0.084821579	0.557521986	0.130201969	-0.618253778	-0.550600692	0.302606733	0.189808489	0.224381424	0.073802174	0.642051196
10472	-0.939783395	-0.67666514	0.197669096	-0.575566431	-0.460825868	0.094592626	-0.917872465	-0.617241546	-0.6860842	-0.635079976	0.034118683	-1.377194603	-0.975559222	-0.30021329	-0.876574067	-0.42383404	-0.619168867	0.549434113	-0.744577903	-0.819437953	-0.772081108	-0.230858468	-0.671249621	-0.033686397	0.486071601	-0.571502607	-0.990355656	-0.467757322	-0.683412422	-0.77983613	0.867122957	-0.6951638	-0.666777014	-1.126040925	-0.825991979	-0.828060033	-0.917355203	-0.317152072	-0.550184	-0.809545576	-0.737720738	-1.047827415	-0.657673872	0.613212957	-0.893118157	-0.830423787	-1.111539084	-0.746218069	-0.854999414
10473	0.696099518	0.552504808	0.736577058	0.610485559	0.601677462	1.34712687	0.603738266	0.825188794	0.745465008	1.098521593	0.636295104	0.782760009	0.842321812	0.905611757	0.519811194	0.402333498	0.542705305	0.757329239	0.671027408	0.588849899	0.922731299	0.609547504	0.691210602	1.009283311	1.178751943	0.773374707	0.58005697	0.743229276	0.791042291	0.525936932	0.938612277	0.767972057	0.841678547	1.161464286	0.583842045	0.670463226	0.901292045	0.692272652	0.467187212	0.387283135	0.306760845	0.510642735	0.628536376	0.814245183	0.574118204	0.948727078	0.182499869	0.368157967	0.931626296
10474	0.112884411	0.206805737	0.055423913	-0.038139085	0.042243733	0.154446738	0.079326923	0.087809658	0.247243136	0.306951444	0.197083171	0.32127096	0.048247811	0.138421812	0.09720921	0.032267915	-0.155932361	0.092716955	-0.05965881	0.036343488	0.152629466	-0.026332779	-0.006987107	0.187664218	0.226290486	0.102554676	0.083419381	0.113811687	-0.012356711	-0.031525066	0.048352954	0.379278065	0.041471225	-0.0534816	0.244072786	-0.057614984	0.265284842	0.081203769	-0.028366383	-0.220621961	-0.076741982	0.004535691	-0.086065118	0.139176773	-0.047594681	-0.0355481	0.068955644	-0.131045398	-0.005420907
10475	0.385652574	0.376655433	0.5105905	0.715001755	0.670123795	1.173146987	-0.101956829	0.660792828	0.812273381	0.040740961	0.033765572	0.091397433	0.969869672	0.623324699	-0.086520413	-0.158170031	0.202702724	0.831045504	0.245905177	0.490448278	0.340897144	0.349581083	0.306828365	1.012290946	1.188694088	0.057548728	0.359180529	-0.20068856	0.115711784	0.764100646	-0.049937673	0.614336923	0.851991064	0.430194605	0.44219521	0.084662321	-0.001053667	0.339362507	0.781195314	0.28970811	0.344357324	0.237364695	0.443606708	0.160550158	0.632936572	0.474227263	-0.844881202	0.564215941	0.699944165
10478	-0.466918063	-0.176178185	-0.120477634	-0.409852606	-0.067828732	-0.13138204	-0.275331145	-0.293638512	-0.168977835	-0.294281045	-0.144234003	-0.360716688	0.015406895	-0.367156392	-0.269685022	-0.06572965	-0.137791871	-0.197719883	-0.188245273	-0.129448521	-0.353112618	-0.286368526	-0.185764975	-0.415504416	-0.205931311	-0.134994109	-0.289709609	-0.311962512	-0.324219725	-0.230704108	-0.196004544	-0.496084775	-0.372747285	-0.206528708	-0.291107519	-0.147090696	-0.12913307	-0.228931376	-0.136310454	-0.080636678	-0.106906622	-0.203072488	0.148961297	-0.146846807	-0.04434335	0.032145614	0.136657667	-0.098374332	-0.049199676
10479	0.241132222	0.065823364	0.134886932	0.395564357	0.20337484	0.435821524	0.426154366	0.544125531	0.458344723	0.779840769	-0.357571628	0.45075967	0.237202219	0.375704328	0.305811997	0.206729467	0.10692267	-0.01745323	0.125845851	0.463375158	0.364959549	0.200299421	0.122696655	0.51573279	0.75033467	0.150954483	-0.032735375	0.14598314	0.137105369	0.247909834	0.155364453	0.356089194	0.081759099	0.62335866	0.412599463	0.207830415	0.183116935	-0.040582007	0.216697077	0.216079858	0.016634357	-0.159486108	0.055832245	0.440934197	0.782696206	0.215101494	0.622753573	-0.310801814	-0.059342363
1048	1.135895035	-0.192417984	2.097504663	2.154130475	-0.77695503	-0.788244448	1.339004124	-0.641975693	0.657029586	0.308105929	-0.047072632	1.106036024	-0.632232541	2.409424587	3.070543622	0.54109364	2.629451862	2.171676685	0.695781833	0.210971743	2.768112587	1.394512551	3.017198922	2.040389154	2.11010835	1.329022594	1.061361955	1.220328898	1.178487072	-0.575739518	-0.349248047	-0.413101247	2.392740947	-0.675516756	0.177739942	0.129609319	0.277543852	2.135802704	1.097693037	2.887142677	-0.124250338	1.246595501	2.386383895	3.06886267	1.3405774	-0.133911982	3.116798128	3.24843533	-0.315347965
10480	0.147719886	0.459379084	0.59531432	0.472968957	0.627811245	1.056400966	0.674656149	0.414993582	0.464521332	0.35404172	0.033084601	0.638544042	0.725485405	0.573960736	0.435982268	0.280883751	0.412778841	0.414510153	0.463743802	0.147633826	1.175284903	0.415392629	0.703192324	0.36522345	0.482161349	0.615455044	0.43914182	0.734266664	0.497742481	0.90445867	1.269863162	0.819302363	0.412663305	1.111241543	0.488480914	0.959438618	0.635684767	-0.674221434	0.406014583	0.750455225	0.292978063	0.360363526	0.295637648	0.468526346	-1.342122237	0.694695209	0.889185005	0.265977612	1.107447463
10481	-0.807863015	-0.611653652	-0.700209751	-0.698626082	-0.615115031	-0.638194394	-0.614283636	-0.66122115	-0.422588268	-1.26413743	-0.336994019	-0.805880642	-0.383826131	-0.702015265	-0.614854216	-0.85360868	-0.418077812	-0.344972689	-0.393487917	-0.54668245	-0.46992689	-0.565576292	-0.854300368	-0.839156229	-1.306287202	-0.728258201	-0.505314902	-1.004404175	-0.817011402	-0.394324288	-0.563289842	-0.805520085	-0.247523314	-0.551749773	-0.41956033	-0.527855343	-0.682769337	-0.225747554	-0.4938336	-0.300009063	-0.500281831	-0.439763072	-0.521772336	-0.514028909	-0.413853902	-0.681026401	-0.010727201	-0.251603688	-0.365363205
10482	0.668279743	0.643186169	0.591930793	0.626954526	0.488694741	0.906899834	0.371964206	0.766136159	0.717318681	0.789838542	0.362215156	0.69837297	0.552970785	0.602149724	0.358356109	0.541958685	0.53642186	0.516487957	0.54191304	0.377338272	0.782304573	0.534937752	0.398445171	0.813772965	0.903132223	0.77445509	0.452977949	0.769382309	0.635842722	0.476225961	0.706550865	0.834895436	0.247382806	0.364546138	0.598664326	0.402565263	0.658155205	0.558568747	0.772321908	0.075766154	0.485481738	0.295296881	0.830989934	0.649675847	0.627004294	0.38364732	-0.637614357	0.613795473	0.484617405
10483	-0.016845966	-0.30916764	0.193021855	-0.247560163	-0.429481259	-0.127113153	-0.175060908	-0.308460531	-0.237164817	-0.059431793	0.262916806	-0.158964694	-0.366790529	0.171361805	-0.196992875	0.041619079	-0.155730566	-0.142656555	-0.13649312	-0.325869381	-0.176323626	0.182241992	0.369173884	0.046052514	0.052646031	0.512589276	0.149608666	0.228252963	0.218651548	-0.07038025	0.140108568	0.033329462	-0.268670894	-0.151960952	-0.286807808	0.024547978	-0.174176918	-0.067260501	-0.141025539	-0.355190682	-0.030016069	-0.153547214	-0.043004171	0.07001416	-0.122080082	-0.088166009	1.028736622	0.087674869	0.069547345
10484	0.114191787	0.14731434	0.873005565	0.534613809	0.532491512	0.376238812	0.480003399	0.362205437	0.51599964	0.866500943	-0.380895072	1.193427228	0.363695133	0.783550995	0.648873611	0.541978814	0.104690435	-0.045671091	-0.143346236	0.111610808	0.444778422	0.573597846	0.553007231	0.577053191	0.760687293	0.974149119	0.441944139	0.879387151	1.07127005	-0.420883978	0.576963996	0.878862846	-0.188530319	0.725369722	0.445915074	0.191067716	0.616989392	-0.567987832	0.043457089	0.275063715	0.019540958	0.609094487	0.290377892	0.605398216	0.536397963	0.700161107	-1.072543033	-0.020991576	0.114427958
10486	-0.85294096	-0.554132822	-0.780729508	-0.846811224	-0.709860431	-0.829988262	-0.972216498	-0.843949048	-0.47925128	-0.414340755	1.39604882	-0.354624409	-0.248777632	-0.543180564	-0.878635514	-0.493816861	-0.354235008	-0.566816506	-0.438965942	-0.041158127	-0.476584883	-0.265299552	-1.033069812	-0.554643569	-0.654571879	-0.38011406	-0.462117101	-0.348953772	-0.41659122	-0.92033093	-0.034454463	-0.716949368	-0.618389552	-1.00423068	-1.053025215	-0.574690423	-0.623281027	-0.437607048	-0.487411928	-0.393485739	-0.189145582	-0.270056659	-0.033789458	-0.895958003	-0.430435007	-0.313290675	-0.164618587	-0.435850288	-0.603250094
10487	1.336882265	1.432146439	1.355369954	1.538412931	1.216650931	1.345767665	1.640259974	1.871048377	1.096979459	1.574209722	0.872625244	1.901054763	1.339434403	1.426957089	1.239373099	1.376638435	1.199274236	1.159613856	1.064079175	1.331816563	1.798633296	1.145480188	1.315038978	1.368554853	1.556298631	1.6722143	1.299170658	1.567522149	1.470167456	1.800020686	0.890563741	1.738335179	1.385804791	1.762195805	1.618364895	1.317453505	1.932306159	1.137850133	1.2316137	1.272969749	1.743242831	1.324799416	1.007855446	1.11765491	1.124306906	1.579045059	0.620185937	1.169878467	1.347167944
10489	0.313119143	0.664393954	0.330708579	0.456946739	0.463750261	0.493362982	0.4326219	0.432869251	0.391566095	0.220034841	0.363618132	0.209537818	0.353725248	0.212032383	0.285427683	0.551254703	0.267304428	0.374824449	0.506501586	0.521902414	0.144469924	0.292739642	0.253317392	0.382910465	0.440904726	0.130147658	0.242785072	0.302599495	0.144903045	0.218387482	-0.005702353	0.382176633	0.412101615	0.140211435	0.497684033	0.168206129	0.278817792	0.334137216	0.348360041	0.328823708	0.872276668	0.450048016	0.335702049	0.112892728	0.153259233	0.141015963	0.423552077	0.380209836	0.344936227
10491	-0.672381286	-0.190533105	-0.566485254	-0.411141732	-0.516862981	-0.04957659	-0.357354461	-0.554285363	0.188160994	-0.278186902	0.467313766	0.158178654	-0.427905524	-0.600032198	0.034736914	-0.278031867	0.083027307	0.132612409	-0.122172455	-0.325572014	-0.01144288	-0.472231481	0.285998202	-0.117967192	0.103376318	-0.223125025	-0.086424058	-0.322312664	-0.170111388	0.528239773	-0.014070374	-0.028666381	-0.119598419	-0.589915452	-0.249323122	0.171068671	-0.031052726	0.298377876	-0.139009137	0.258462374	-0.131368972	0.141545746	-0.172108782	-0.532313159	-0.133810059	-0.845953686	-0.782436993	-0.176220507	-0.168804715
10492	0.621534589	0.432518541	0.385689799	0.431963843	0.587761036	0.805739591	0.508676409	0.427098684	0.543916316	0.47951872	0.296775721	0.646678925	0.113349801	0.665055634	0.577517851	0.435916503	0.170956074	0.111036456	0.203273132	-0.002489724	0.477127453	0.081856	0.535602005	0.598974709	0.817157421	0.769588108	0.179676638	0.734449055	0.702455962	0.333943428	0.534108085	0.382992337	0.047134065	0.822339075	0.255070108	0.479470655	0.420884668	-0.086124219	0.094050134	0.331709542	0.178734876	0.344922094	0.574256735	0.441883398	-0.022631772	0.537417446	0.073297918	0.151698298	0.258304939
10493	0.875372019	0.684299603	0.74112883	1.030310072	0.328186176	0.97229123	0.788077256	1.217211574	0.967693951	1.281494771	0.557746747	0.901150704	0.876129419	0.281405565	1.334228242	0.600084576	0.313248118	-0.148802024	0.656396105	0.811788044	0.453268046	1.068673356	0.036185099	0.613193492	0.611272887	0.919071851	0.849516571	0.978441941	0.852140748	0.505069368	0.594983642	0.825224711	0.297288378	0.837891452	0.482847796	1.065741625	0.84234388	0.425866017	0.486808251	0.01530403	0.452170594	0.584408484	0.578184658	0.416057598	0.356342066	0.679701034	-0.084525958	0.750165448	0.630668126
10494	0.185740279	0.460794178	0.316490913	0.52044309	0.482936415	0.66308886	0.221502424	0.721070695	0.384963769	0.204783106	0.234124672	0.452985799	0.298569572	0.064175841	0.6040964	0.514113024	0.246379251	0.188906343	0.660991551	0.501399311	0.346240639	0.434610933	0.299015907	0.234718212	0.2588191	0.52437535	0.526175684	0.663739057	0.315770283	0.493440278	0.239054627	0.150995291	0.304905502	0.466780448	0.364797161	0.797316425	0.327577636	0.276006956	0.503996088	0.431947353	0.350736155	-0.0752779	0.760465318	0.202181869	0.533304696	0.196815996	-0.036024684	0.328069439	0.661008195
10497	0.016868256	0.050575912	0.485929865	-0.028558399	0.202041606	-0.065482804	0.296854238	0.048314733	0.342931663	0.260953474	0.093662452	-0.154540554	-0.284052806	0.1625733	0.167038844	0.246242193	0.181445183	0.682904422	0.187582666	0.250538664	0.053215759	0.797067627	0.618691738	0.531229404	0.693870643	0.402772889	0.200376716	0.386466446	0.221837199	0.600348086	0.012597386	0.139682687	0.034914817	-0.205976352	-0.052849472	0.155597931	-0.162188501	0.366188607	0.745436131	-0.157483419	0.632925072	0.1895543	0.610838011	0.446420634	0.604365359	-0.071040455	0.234080745	-0.032404847	-0.177850634
10499	-0.58942966	-0.452027552	-0.631416962	-0.673230037	-0.403551618	-0.519938779	-0.619683751	-0.24821797	-0.583316298	-0.026760138	-0.636202433	-0.540274063	-0.322443228	-0.517098306	-0.584876354	-0.637453454	-0.585307342	-0.473046367	-0.699170055	-0.552939476	-0.609987764	-0.43549234	-0.441212178	-0.194352458	-0.034098843	-0.433356764	-0.785895363	-0.529554754	-0.504370792	-0.734447954	-0.052749707	-0.509531688	-0.673616819	-0.595202907	-0.523040701	-0.777590269	-0.57157132	-0.470861049	-0.675430019	-0.628245903	-0.714433873	-0.755387589	-0.332871563	-0.475560413	-0.532352989	-0.378737504	-0.032472409	-0.636825634	-0.74319546
1050	0.657570372	0.61601992	0.513694931	0.646166773	0.68491644	0.478533673	0.376525259	0.410296286	0.718181882	0.422702798	0.51910474	0.16993996	0.506720801	0.509057617	0.957928868	0.578028672	0.681122932	1.277852697	1.106885835	1.066295375	0.810133566	0.509814861	0.197250501	0.379430803	0.294050356	0.635458393	0.952716488	0.382974396	0.744848679	1.737170044	0.398049768	0.69366696	1.060566795	0.125538668	0.427039615	0.539795653	0.459584063	2.35697808	1.090892796	3.205369609	1.515921266	1.680240444	0.632888365	0.789221141	1.306552284	0.348377788	0.552119316	0.935558372	0.989557954
10500	-0.804692458	-0.464671618	-0.465705952	-0.339224667	-0.483118941	-0.406911839	-0.512303086	-0.639801152	-0.662298889	-0.957248412	-0.330916192	-0.622086174	-0.480324165	-0.588995446	-0.659768774	-0.657934778	-0.628097509	-0.635963822	-0.526602528	-0.400944239	-0.531639217	-0.705317255	-0.627935578	-0.897876195	-0.827736416	-0.902902276	-0.396312309	-1.042197615	-0.840060392	-0.431722408	-0.813336416	-0.684228598	-0.459121079	-0.574692442	-0.510011067	-0.595980725	-0.687102585	-0.145737395	-0.461644281	-0.52651728	-0.533556584	-0.518355203	-0.689997384	-0.671634377	-0.429046437	-0.830121702	-0.736117006	-0.507343084	-0.166481323
10505	-0.22480471	-0.097604779	-0.158039367	-0.302108093	-0.142337204	-0.132405993	0.05433625	-0.098728252	3.92E-05	-0.087509064	0.001187213	-0.129976228	-0.228920061	0.05119539	-0.106797325	-0.065374921	0.047388012	0.040195037	0.074982922	0.132625697	-0.215052303	0.269867769	0.062095113	0.03853642	-0.274233955	0.13177331	0.049415071	0.039239757	0.033874002	0.009085667	0.174755249	-0.072805504	0.105616144	-0.199652547	-0.079489005	-0.032161796	-0.013892898	0.041574073	-0.10264907	0.311276052	-0.087844753	0.16320008	-0.105460975	0.13929979	0.100284473	-0.005237462	0.297650563	0.014938608	0.005617537
1051	1.959771779	2.458972071	1.940489245	2.340876566	2.258396431	2.061522651	1.858149043	1.790418906	2.119896229	2.063608185	0.749945968	2.100462886	1.945430241	1.800741086	2.138338538	2.063324523	1.520821496	1.625770084	1.182891961	1.335515085	1.881934339	1.624483337	1.476138116	1.942594379	2.108030194	1.61454744	1.527498846	1.612870287	1.582394568	1.69316116	2.047238297	1.82825913	1.672039547	2.625487959	1.702255871	1.464533584	1.926205928	1.451328653	2.226158527	0.872669951	2.000505851	1.96925435	1.558397262	1.828765306	1.549606209	1.663212718	1.58337185	2.147198036	2.218096319
10512	-0.4592059	-0.119321996	-0.742131463	-0.251539793	-0.070135437	-0.685401459	-0.162775248	-0.434251484	-0.598523532	0.880494411	0.614660014	-0.056695846	0.106015476	-0.251458686	-0.16142748	-0.4980198	-0.684118502	-0.968413809	-0.438216592	-0.325355059	-0.180249874	-0.547128516	-0.60369905	-0.288986387	0.044515772	0.570399657	-0.072884365	0.440399582	0.580714585	-0.93939261	-0.801595157	-0.290966337	-0.3397888	1.077853303	0.767138256	-1.033501953	0.699547225	-0.469543494	-0.436051909	-0.514660136	-0.697358283	-0.537923874	-0.63490232	-0.323287663	-0.010253591	-0.535510979	-0.128930065	-0.274958342	-0.020084774
10513	-0.14633471	-0.431743129	-0.401041879	-0.409229326	-0.430277695	0.081550344	-0.273354193	-0.531449635	-0.316275993	0.185711094	-0.336777906	-0.194630698	-0.317729706	-0.010814766	-0.245520681	-0.290355198	-0.243685089	-0.285027678	-0.288882369	-0.151252738	-0.234889506	0.093266526	-0.312838464	0.009368212	0.317023601	0.006118942	-0.305970939	-0.037198033	-0.115847643	-0.270101577	-0.184349818	0.026522261	-0.392170832	-0.230609821	-0.144361986	-0.267839819	-0.043343813	-0.254103142	-0.190699607	-0.511285463	-0.111839057	-0.294679392	0.1745858	-0.113469777	-0.141933969	-0.341348427	0.163807281	-0.159740515	-0.452837965
10516	0.712975464	0.442133775	0.224193761	-0.276447543	0.264607711	-0.206328024	0.206902597	-0.41545048	0.723711124	0.121683425	-0.375356836	-0.553518907	-0.073779717	0.427169059	-0.614722488	0.412779917	0.290385393	0.027381152	0.047377548	-0.056223758	0.115417423	0.11927789	0.291034208	0.051823878	0.195527021	0.209795271	0.459275464	0.255195077	0.082541015	-0.098444671	-0.721183859	0.40304064	0.045196195	-0.039985155	0.157614484	-0.074639994	-0.045549787	0.239645569	0.470796272	-0.271767403	0.26880094	-0.102104642	0.606483668	0.23139483	0.143605373	-0.583106817	0.301187986	1.199244073	-0.161720773
10518	-0.28305114	0.283848761	-0.078234113	-0.082044366	-0.289076112	-0.085337343	-0.27359618	-0.241484422	-0.115396161	-0.370083727	-0.248092549	-0.233874843	0.79256288	-0.258129799	-0.354406029	-0.358774437	-0.074479266	0.054806363	-0.060023182	0.060765491	-0.322977751	-0.050705898	-0.191573919	-0.382413052	-0.218264322	-0.048646144	0.068863317	-0.115822771	-0.156743068	-0.220820204	0.099776308	-0.558314309	0.142424891	-0.277156569	-0.157285147	0.023666879	-0.133220075	0.016998084	-0.237233844	0.439327629	-0.313299277	-0.107444158	-0.281488437	0.045310826	-0.268981606	-0.133815948	0.542222313	-0.121432656	-0.125720813
10519	1.665721508	1.785156504	1.064192926	2.517107624	1.116904437	0.642442051	1.507932685	1.381831163	1.40740612	1.721246426	1.939419182	2.314468187	1.485300548	1.251857623	2.008697495	1.306605506	1.532022896	1.992439919	0.270708245	1.176044335	1.373172936	0.799281462	1.024285744	1.317743628	1.598948534	0.964445143	1.261966523	0.929587862	0.966306194	1.418129869	2.347292336	2.409390483	1.685612519	1.05077976	1.348578621	1.587062023	1.483437283	2.812791697	0.995057794	2.313363569	1.03182383	1.823950837	1.295499404	1.124646534	1.293622216	1.720460461	1.123867527	1.816960835	0.112628137
1052	1.753619655	2.092259786	1.887123815	1.781315022	2.296721331	0.629896339	1.478150011	2.582509155	2.345056748	2.322755144	0.998747	1.526146732	1.753718755	2.022406116	1.74690805	1.712351068	1.698895112	2.253126612	1.269167792	1.489216255	1.523625741	1.529453205	1.5315667	2.591322354	2.706608333	0.956401753	1.190440228	0.967489207	0.855255848	2.653433092	3.015490867	2.339284139	0.943358309	1.128041141	1.269507277	1.430021118	1.727748296	2.034524032	2.293779295	0.141639544	2.694805605	1.310306022	2.253651722	2.269336383	1.611374935	1.502106787	1.544841798	1.879401789	0.795532662
10520	-0.267341841	-0.452575689	-0.074747804	-0.154748908	-0.094124109	-0.302165833	0.044258539	-0.114717705	0.087723582	-0.011339127	-0.088636968	-0.835242251	-0.59011089	-0.29215497	-0.163310315	-0.444449661	0.065527022	0.241012016	0.120918541	0.156866633	-0.341850142	-0.189250111	-0.517496658	-0.059810472	-0.071644116	-0.182444665	-0.374362714	-0.098681457	-0.462937426	-0.409187213	-0.040109532	-0.260499836	-0.154021896	-0.475680474	-0.38360044	-0.555437203	-0.410463566	-0.326725756	-0.305812002	0.320996906	-0.452317423	0.025521006	0.0815847	-0.417226617	0.407524088	-0.011251581	0.108301361	0.375769827	-0.245627683
10521	0.695401615	0.450222453	0.561352981	0.37453428	1.181268251	1.504249366	0.283307781	0.66088634	0.460478054	0.305726506	1.248740084	0.381279933	0.820003637	0.270941949	0.167209115	0.290188087	0.383703403	0.837710037	0.56819203	0.259585287	0.467187879	0.336007332	0.363529746	0.927177315	0.943260085	0.481203157	0.212020514	0.39505348	0.371834121	0.193460841	0.088347025	0.788669105	-0.085103617	0.235994246	0.165157787	0.340852771	0.543850632	0.277910276	0.480860043	-0.30365453	0.191929023	0.050643109	0.467489631	0.179366191	0.171028247	0.259894928	0.531179819	0.27935147	0.179531471
10522	-0.536037654	-0.214747095	-0.406837416	-0.42642717	-0.361140069	-0.138845285	-0.260425024	-0.257950705	-0.627917644	0.111878104	-0.284306189	-0.271366628	-0.4064946	-0.050897361	-0.51006621	-0.167857365	-0.306942567	-0.002033418	-0.275574681	0.158215885	-0.014703938	0.009082411	-0.039331312	-0.055509667	0.183893213	-0.139171058	-0.300100981	-0.098891753	-0.178040931	-0.339525465	-0.324475462	0.069902431	-0.58981594	-0.163072395	-0.30110178	0.306237654	0.129577864	-0.313328477	-0.290130238	-0.230944	-0.129938435	-0.355784448	-0.147599066	-0.080403212	-0.197729337	-0.477498842	-0.569941078	-0.173910604	-0.430245035
10523	-0.20331386	-0.327991936	0.011276265	-0.049827499	-0.17603951	0.112513076	-0.046376062	0.067520111	-0.110128553	-0.100456089	-0.113358549	-0.116594302	-0.128356365	-0.03641084	-0.150172056	-0.21245827	-0.10882312	-0.059680259	0.05397925	-0.082716589	-0.028495254	-0.281120027	-0.031341918	-0.036395867	0.012847748	0.059930537	-0.126554314	-0.043468677	-0.043763259	-0.221927247	0.0756828	0.011777091	-0.215224759	0.144937644	-0.094340904	-0.170599904	0.024360424	-0.001995209	-0.058202483	-0.021506849	-0.252056276	-0.167612204	0.170913037	0.089435669	-0.363188047	0.012099546	-0.608986681	0.108368831	0.046538451
10524	0.11214637	0.339742256	0.29638963	0.348678459	0.326582976	0.123236605	0.061717864	0.149191606	0.559771613	-0.241181923	0.237021032	0.336706513	0.344762118	0.136361915	0.029234279	0.190872493	0.134277467	0.274969243	0.096205238	0.048439591	0.238600397	-0.020812605	-0.298696781	0.043685706	0.266032922	0.15677317	0.187173649	0.078807727	0.091585354	0.292711896	0.089291767	-0.021758943	-0.110349131	0.0536636	0.078742683	0.066159149	0.03682089	0.211534083	0.113051507	-0.001348047	0.149432119	0.09226204	0.044001815	0.098468751	0.137628087	0.094739648	0.055302105	0.179201611	0.03512547
10525	1.081560302	1.175475843	1.663368722	1.142239097	1.254583852	1.085819797	0.911909027	1.135067122	0.977363314	0.886664234	0.794708334	1.249938341	1.421152334	1.161283636	1.356336268	1.471793593	1.240795273	0.820959745	1.232779237	0.919510867	1.153176132	1.418214318	1.058971763	0.947871242	1.008039689	1.336512696	1.037593853	1.331642097	1.142147312	0.932552015	0.954000414	1.352843277	0.748288162	1.044606892	0.867832974	1.047771234	1.063499928	0.811256342	0.987325662	1.168606931	1.50903108	1.089869375	1.423972769	0.997315873	1.063703249	1.036824652	0.54601778	1.011324209	0.964695628
10526	-0.218632411	-0.081035291	0.201448539	0.046043836	-0.15682231	-0.375411639	-0.413438232	-0.546901994	-0.189991122	-0.825050204	-0.385271215	-0.526290159	-0.123557668	-0.237915039	-0.447874604	-0.696167527	-0.417933619	-0.149981832	-0.369007373	-0.439253447	-0.40796898	-0.482274125	-0.533819367	-0.469250628	-0.675892517	-0.15315942	-0.381988112	-0.214561964	-0.087327075	-0.492203485	-0.41413783	-0.666625121	-0.508716698	-0.56750624	-0.138991854	-0.28489681	-0.414196728	-0.268386031	-0.600603256	-0.532986917	-0.219641057	-0.471264756	-0.902675689	-0.334429654	0.022061373	-0.80486214	-0.309220846	-0.769443887	-0.18837136
10528	-0.140035494	0.136667924	0.138524317	0.186958384	0.061777416	1.288645824	0.569244419	1.029925684	-0.008431617	-0.148396491	0.119576887	1.026877125	0.093111646	0.131818769	0.059911458	0.184399007	0.137114897	0.131780206	1.037643919	0.01184788	0.601250564	0.326328166	0.226223014	-0.060446002	-0.065721364	0.544697275	0.353891126	0.477681385	0.197233701	0.370970668	0.207420165	0.459632359	0.237082093	0.752822504	0.281679212	0.85140263	-0.052541811	-0.01783461	0.399735668	1.148544325	0.138508086	-0.020707519	0.141233982	0.383772072	0.428717177	0.324003741	-0.034314138	0.219560886	0.949979893
10529	-0.386207725	-0.315035253	-0.36617888	-0.220652622	-0.416131369	-0.231829839	-0.063814082	0.22984118	-0.051209739	-0.258142005	0.450652518	0.04059752	-0.039681801	-0.336485329	-0.809204541	-0.373925321	-0.044091948	-0.08811345	-0.081751889	-0.290051576	-0.170730178	-0.600790897	-0.587534879	-0.643060803	-0.601566844	-0.065976668	-0.196406746	0.006333316	-0.104215948	-0.173841239	0.1945366	0.103542408	-0.063114024	-0.698147067	-0.164511647	-0.334444164	-0.055610124	0.225580355	-0.383912678	-0.461652743	-0.261996817	-0.039828267	-0.404602723	-0.141532122	-0.256864455	-0.258007234	0.800631564	-0.081559352	-0.35660901
1053	-0.573718217	-0.344479629	-0.4197373	-0.71859309	-0.685052157	-1.10090325	-0.264478344	-0.493837743	-0.453544516	-1.418201607	-0.005591149	-0.436628118	-0.378492258	-0.513007495	-0.557037496	-0.698314455	-0.35907113	-0.178416541	-0.21089391	-0.492528432	-0.858663865	-0.073544539	-0.847772626	-1.311992067	-1.298292013	-0.83613841	-0.121006303	-0.66748436	-0.456851775	-0.320633879	-0.755108579	-1.251189666	0.077014818	-0.832441511	-0.422060576	0.116553963	-0.22963115	0.488654773	-0.002993566	0.113157583	0.001291281	-0.051130109	-0.301064966	-0.573114879	0.19393035	-0.36024692	0.377260693	-0.635727949	-0.294427073
10531	0.233880243	0.286040804	0.480388429	0.326090181	0.106903985	0.454377351	0.080893293	0.395168001	0.141433956	0.397139337	0.328431563	0.332852451	0.02956984	0.216205474	0.545565534	0.949535168	0.296127473	0.14623072	-0.18124453	-0.060249259	0.458394716	0.032196724	0.337607123	0.318228424	0.568442357	0.045655035	-0.25862291	0.041597189	-0.291138402	0.25539674	0.692482205	0.670952929	-0.069490223	0.07424945	0.400198924	0.08590501	-0.274395874	0.303343705	0.498177819	0.255717562	0.97517032	0.343451253	0.678796484	0.252472621	-0.028242471	0.070675415	0.677311666	0.025903416	0.269502941
10534	0.08511888	0.301689625	0.40915802	0.653710963	0.179970498	0.144981739	0.382850309	0.415284983	0.414820025	0.151434346	0.394059174	0.851750332	0.477329576	0.242839976	0.567991863	0.442494878	0.372503177	0.492961312	0.469258802	0.367383442	0.656823955	0.506893372	0.290131533	0.451678896	0.433960595	0.362289962	0.495777608	0.384367592	0.292615858	0.53018376	0.044830686	0.345284382	0.209717167	0.508821744	0.751819169	0.742682961	0.61525714	0.358577302	0.160642336	0.391893928	0.665343945	0.574121324	0.223690722	0.404074082	0.702926896	0.803543597	0.50988148	0.444045499	0.096737055
10535	0.313208708	0.24616075	0.343043334	0.729868299	0.175404684	0.702893188	0.211035499	0.329512353	0.055231659	-0.089401365	1.020152626	0.377155183	0.214204631	0.042935247	0.570865023	0.330370477	0.399652375	0.676908678	0.950255839	0.520943892	0.274898233	-0.14385699	0.787119353	0.001002047	-0.190180649	0.115285202	0.586614034	-0.096002924	-0.065653712	0.505687465	-1.76E-05	-0.151448475	0.904035605	0.791654405	0.537947497	1.065595148	0.465450274	1.066603115	0.696984704	0.714907947	0.842688352	0.549729094	0.103258839	0.338124969	1.144809046	0.18336227	1.060186543	0.315278496	0.774104803
10536	-0.516222356	0.010397975	-0.269440861	-0.28221684	-0.260683653	-0.379879121	-0.066575381	-0.355951115	-0.342627878	-0.30887388	0.393964062	-0.246790087	0.172970088	-0.461391107	-0.48415053	-0.01351448	-0.044596721	-0.278446291	0.302585718	-0.212695638	0.080413497	-0.169995192	-0.166903981	-0.776565217	-0.880987244	-0.514097213	-0.007248867	-0.359768483	-0.517615005	-0.54897789	-0.170772656	-0.48675786	0.135498544	0.400389094	0.083660585	-0.169179748	-0.172281135	-0.280340781	0.044631455	-0.117500893	-0.046250213	-0.361945766	-0.245879084	-0.223940399	-0.073657032	-0.627129752	0.532011039	0.081535216	0.131921934
10537	1.207122938	0.772605933	0.397618136	1.961813504	1.814907646	2.678114643	1.274007382	-0.125509987	0.030108319	1.928879004	-0.066363007	1.012738769	1.284365752	1.512435208	0.625036339	0.147108251	0.46330031	0.888272107	0.01925827	0.525164111	2.28365815	0.417013882	0.994784745	1.106829601	0.645757249	0.269251546	0.345050253	0.346743102	0.242611452	1.576521274	-0.538486624	-0.418009727	3.879620749	0.754138871	3.046201205	1.146516384	-0.102712087	-0.503961475	0.250775322	0.984818852	0.166704366	2.795428166	-0.085345404	-0.037965666	2.290740886	0.936001467	2.52031198	-0.12386522	0.563822782
10538	0.620193486	1.032076963	0.396150313	0.660296691	0.370525764	-0.192740458	0.509099546	0.035490712	0.401352874	-0.240242713	2.441137774	1.001022627	0.397758565	0.342147716	1.137011363	0.913014327	0.643047264	0.37647747	0.134702111	0.0380203	0.044663958	0.041885226	0.404890059	0.056193546	0.170653935	0.14666295	0.576855155	0.094689609	0.091784504	0.705651824	-0.932945743	-0.127503141	0.583011691	0.397366043	1.075649904	0.331852667	0.795331088	0.437959484	0.154627768	0.638496038	0.618564259	0.834840361	0.304482593	0.667416528	1.984368266	0.275668618	0.079262521	1.06863252	0.46218582
1054	-0.560290609	0.072849753	0.290050726	0.305323698	-0.114351847	0.285698705	0.052922647	0.03136636	-0.094368951	-0.44121593	-0.313773108	-0.137695039	0.218322575	-0.267882205	0.662934776	-0.21086193	-0.245581714	-0.402435583	0.023874136	-0.168109186	0.473602645	-0.167882933	-0.132324168	-0.370395534	-0.211798728	0.441217831	-0.117406026	0.478315283	0.273156792	0.171759479	-0.021507668	-0.089840378	0.12589438	0.443296524	-0.326760554	-0.503605711	-0.308264007	-0.145781562	-0.058118495	1.222226867	-0.148466449	-0.151428619	-0.21166739	-0.236818853	-0.188547777	0.032512843	0.393471565	-0.006427291	0.814111116
10540	0.636838543	0.626283232	0.605579111	0.755838218	0.433087305	0.754152847	0.612955055	0.821842779	0.557922786	0.959291333	0.342342428	1.039241958	1.766096111	0.86296192	0.886086138	1.047566723	0.52106347	0.597590639	0.798214335	0.549486012	0.816836484	0.811193064	0.8028037	0.955476598	0.969321515	0.905089237	0.744396764	0.880578626	0.685032863	0.675178288	0.473003415	1.063107294	0.442155798	1.027551218	0.739752232	0.453577253	0.855402675	0.648014616	0.948100065	0.646393427	1.028570993	0.6793172	0.635056027	0.814122724	1.102162172	0.652584458	0.536948795	1.439441374	0.797430352
10541	1.357676014	1.734196316	1.615922849	2.023445727	1.681797907	2.545648664	1.368706277	1.993947834	1.765563723	1.723132694	1.320061882	2.024975732	1.624723495	1.361552326	1.580223876	1.57892953	0.887094426	1.529480606	1.116408789	0.644211628	1.878175629	0.929688197	1.970272903	1.994670675	1.842522341	1.531725714	1.119869199	1.673558742	1.537296309	1.598894623	2.688908954	2.113322272	1.840217674	1.895902195	1.341393282	1.981976845	1.594145928	0.656608388	1.225280176	1.770913204	0.995732284	1.660187094	1.365348622	1.518514325	1.782694997	1.619518398	1.283619705	0.911990499	2.266356996
10542	1.038502544	1.055535023	1.175721359	0.957403991	0.991850462	1.104660863	1.268046532	1.144976146	1.284016618	1.354319154	0.771387095	1.49895933	1.030196463	1.306078698	0.571038161	1.004592333	0.960444897	1.259039836	1.136371375	1.004233525	1.162190028	1.190339527	0.974665282	1.245900078	1.360515165	1.355670268	1.338804386	1.205242326	1.134026363	1.400434936	1.167006848	1.63617155	1.276291623	1.591387226	1.076519086	1.022604951	1.23761921	0.897090113	0.702387764	1.143801187	1.387774645	1.358533179	1.399056137	1.425143798	0.712243166	1.290476393	0.657778143	0.952184411	1.241783513
10544	-0.184443838	-0.038212444	-0.609174102	-0.739303113	-0.607304424	-0.553965108	-0.267319617	0.268383868	-0.029445634	-0.473463573	-0.664953997	1.201053904	-0.632242708	-0.289368796	0.239603325	-0.591134787	-0.214696192	-0.543983217	-0.255539087	0.003358953	0.765795611	0.070927694	-0.558772595	-0.402991196	-0.251039452	-0.301395726	-0.193632633	-0.580759125	-0.496915273	-0.477777478	0.764535326	0.18337804	-0.164840328	1.632734802	-0.576321152	0.71469504	-0.190816188	-0.039910817	-0.049098248	0.518896782	-0.046635747	0.309202398	0.257230763	-0.785404951	0.035899572	0.129055396	-0.249412397	-1.297091552	-0.134530128
10549	1.511894902	1.85153158	1.947358328	1.615946568	1.925759972	1.347032345	1.481261197	1.321319439	1.404639645	1.36562965	0.556611189	1.362388025	2.125218545	1.56480946	1.964683028	1.697163693	1.73232365	1.0177392	1.333444842	1.44757322	1.524989441	1.6727159	2.211897049	1.505513072	1.642452089	1.713374809	1.69773579	1.744215175	1.755738849	1.223601071	1.696705607	2.261697039	1.124066074	2.794681083	1.115029456	1.794315289	1.275406394	0.724028797	0.821871496	0.914872622	0.740558829	1.811744319	0.667461688	2.149884475	0.934955627	1.598483066	1.245239867	0.897923732	1.397201881
10550	0.37952853	1.037824796	0.825228402	1.455913762	1.473810981	0.694542222	1.061657846	1.275953811	0.976783707	1.590406864	0.745941597	1.892829829	0.685404016	0.874250852	1.02295982	0.960215817	0.66900642	1.078255919	0.24876236	0.878110855	1.023620053	0.48563867	0.867738337	1.380280458	1.883814267	1.486399224	0.842009006	1.245675195	1.017181387	1.728990782	1.097712365	1.422839204	0.725024289	0.416667349	1.583655502	0.852438687	1.159170129	0.362359203	0.576972737	0.555681292	0.656372332	0.860098083	0.48275264	0.52500852	0.649154589	1.454588217	0.304340486	0.890014566	0.634175586
10551	0.116145721	1.253605754	1.473512363	1.704981304	0.928962669	-1.078594919	0.652948186	-0.486335349	-0.50085603	-0.787991479	0.508380637	0.159094431	-0.891297631	0.964652068	1.311844568	1.282971429	1.569168608	0.710070038	0.09722399	-1.008325185	0.373820498	0.925023567	1.758495918	0.868741671	1.046591861	2.340060388	2.050578835	1.977892108	2.056514051	1.152559502	-0.265508445	0.556178047	-0.057900999	-1.195841914	0.296649518	0.34353945	0.709802739	0.670765931	-0.744737611	1.469671414	1.703572383	1.755905712	1.791265167	1.207032938	-0.006958521	-0.060461103	1.122162303	2.129646857	-0.966864669
10552	0.342915658	1.256470653	0.896919508	1.0280403	0.853417832	0.742093685	0.998066716	1.51773889	0.970958848	1.068510641	0.844950293	1.510249951	0.797565919	0.798072141	2.291218483	1.145345688	1.046664028	0.593571956	0.915751766	1.303351138	1.263713471	0.715874637	1.032710866	1.065781124	1.346995569	1.434464189	1.13585105	1.349326465	1.216361622	1.112111553	1.271550752	1.460270254	1.045287203	2.170407432	0.918918583	0.962735134	1.377430829	0.865334979	0.831835772	1.239842691	1.074474261	0.597380444	0.965513446	1.168198688	1.047609127	1.244196423	0.063844828	1.029991511	0.635771531
10553	0.21800937	0.517507991	0.342512645	0.405329901	0.667649021	0.201586875	0.498987686	0.289219007	0.160820377	0.291110992	-0.167509604	0.492863331	0.73120679	0.316392886	0.654253878	1.144174714	0.686109456	0.4556047	0.157612917	0.390625159	0.481250324	0.781050489	0.931317726	0.294496301	0.492061418	1.170020229	0.651986786	1.184516511	0.945112941	0.683984519	0.520519387	1.446750253	0.294560571	0.768327066	0.335805209	0.668884715	0.499129294	-0.04279118	0.164149063	1.155705132	1.155965222	0.38173194	0.996803915	0.387048961	0.353547486	0.677497104	0.756976837	-0.095003408	0.063976667
10554	0.417911398	0.533052167	0.460559778	0.736788093	0.588501559	1.024716832	0.291401903	0.633952853	0.785922001	0.741157207	0.457057403	0.490688726	0.46949851	0.521972878	0.270976386	0.734163428	0.452866936	0.618482197	0.730776674	0.548213047	0.536447843	0.754159491	0.549444611	0.698378361	0.86026524	0.625603805	0.49138519	0.653478432	0.477656613	0.520311764	0.405790809	0.20847113	0.434368788	0.619939613	0.671695521	0.833598338	0.530462942	0.701793126	0.250785194	0.45339465	0.680538766	0.504485457	0.153621509	0.452676169	0.682326799	0.345600747	1.037398716	0.574872708	0.722223917
10555	0.274539452	1.26495616	0.898159333	0.787176818	0.648026177	0.237033723	0.539485936	1.050207797	1.258788995	0.570496493	0.703680751	0.445378417	0.380450233	0.161596662	0.525754034	0.930797392	0.633116423	0.744447166	0.343786815	0.537959547	0.670543913	0.830414757	0.382432992	1.311365333	1.537211146	0.157705455	0.602542134	0.171778538	0.175654631	1.201946055	2.073858229	0.471556441	0.67091291	0.333650947	0.650233792	0.518006057	0.391606536	1.037737804	0.608272493	1.114391352	0.653273534	0.912067038	0.452073869	0.258157307	0.995836234	0.314671137	0.841410829	0.252421	0.213064008
10556	-0.503189161	-0.312296009	-0.449896995	-0.687983225	-0.553237154	-0.670192471	-0.610573009	-0.552942334	-0.514680135	-0.651497752	-0.21869099	-0.354906581	-0.450143187	-0.527780117	-0.526658835	-0.689440416	-0.595223358	-0.457576923	-0.542742546	-0.643715255	-0.546622506	-0.606168518	-0.496651503	-0.690335518	-0.491105593	-0.759655719	-0.590099192	-0.641533128	-0.493417741	-0.739441984	-0.604336899	-0.698069941	-0.487894941	-0.586353028	-0.400974574	-0.467374967	-0.383010715	-0.666419613	-0.708185718	-0.403023019	-0.671778518	-0.664161343	-0.635981413	-0.573122508	-0.680718043	-0.548340259	-0.12150468	-0.421682816	-0.578321567
10557	-0.266362178	0.049794896	0.158802171	0.067830349	-0.263971698	0.159483175	0.093484856	0.151953244	0.093557968	-0.303394948	-0.445275116	-0.156163166	0.082302268	0.010731766	0.209740914	-0.149742479	0.04902383	-0.304014967	-0.203676199	0.050368212	0.208558816	0.037966095	0.099997308	0.038620183	-0.000666843	0.065014466	-0.259396604	0.000593938	-0.161801554	-0.136741628	0.097242179	0.126243319	-0.112842213	0.071640907	0.12360174	0.141856584	-0.205312603	0.018355764	0.076090339	-0.04721247	0.269896877	-0.00532921	0.059892605	-0.016284754	0.099131407	0.244127337	0.210809455	-0.170140748	-0.078657891
10558	0.452397461	0.571878008	0.331491398	0.646185021	0.643062976	0.815342359	0.774542651	0.81005039	0.462680135	0.909989532	0.071354629	0.730702011	0.551656295	0.534102696	0.255106156	0.71629714	0.156925106	0.397522689	0.182754843	0.22841461	0.746808562	0.44623078	0.629435031	0.821513778	1.144743481	0.678045003	0.299994723	0.570581914	0.769418443	0.653375899	1.286735184	0.522567096	0.272914045	0.75691892	0.583581922	0.43107305	0.67012973	0.351306373	0.571717625	0.250758202	0.226214789	0.482279568	0.434429184	0.605970131	0.610798522	0.387790548	-0.436541624	0.275570274	0.52045993
10559	1.103407152	0.806317464	0.20997459	0.166313027	0.661283929	0.629561749	0.51558413	0.288632954	0.703468718	1.119240182	0.486059747	0.448074653	0.255956338	1.225006487	0.539102714	0.350536195	0.408300144	0.738195929	0.555863757	0.856941236	0.46309995	0.565965582	0.72765636	1.105854522	1.449779198	1.124194664	0.444836371	0.946008828	1.1392318	0.566073589	0.783113071	1.112095286	0.597798972	0.935555417	0.452074648	0.718133502	1.127092165	1.622991287	0.38056173	0.42072551	0.916501842	0.645444802	0.810896357	0.95390858	1.36152116	0.724816474	1.086416499	0.79046857	0.253561491
1056	-0.407371921	-0.896099271	-0.938443653	-0.721759895	-0.933225893	-0.380113591	-0.87282045	-0.736841818	-0.883944013	-1.264602465	-0.449155879	-0.883643616	-0.939234933	-0.241133952	-0.788560101	-0.728442985	-0.582340913	-0.648124647	-0.559869828	-0.816634836	-0.49793198	-0.927305984	-0.733755311	-0.929644018	-0.999291206	-1.00010357	-0.548601924	-1.288161734	-1.20001701	-0.631385821	-0.767619308	-0.898740328	1.916900179	-0.933085429	-0.867527469	-0.684019049	-0.789377151	-0.148078624	-0.503729797	0.358212271	-0.584504311	-0.623144009	-0.26341938	-0.530005759	-0.381138006	-0.909315753	-0.964113974	-0.776027056	-0.431512134
10561	0.250262517	-0.011745186	0.118451205	1.16835135	0.574021529	1.500331346	1.966369896	1.114792364	0.162446577	0.978529813	-0.060093637	1.622649606	0.625022071	0.19822077	0.805606285	-0.235455637	-0.259979888	0.266414283	-0.039796876	-0.167995959	0.483344639	-0.192229454	-0.01584549	0.626218855	0.860436574	0.160521638	0.022144841	0.225258202	0.266458232	0.46933657	1.32131186	-0.250045131	-0.258325371	2.328298299	0.835982818	0.540471324	0.681638976	0.160194693	0.346371962	0.008695069	-0.165213372	-0.044491113	-0.088242387	-0.401009095	0.859720322	2.319684458	0.029173452	1.394054989	0.029436069
10562	-1.246637773	-1.276966894	-1.312665751	-1.395454878	-1.391843338	-1.294451724	-1.335733378	-1.349469355	-1.218393664	-1.320265293	-1.311721501	-1.454713569	-1.18474168	-1.332630578	-1.409342534	-1.30295104	-1.283169537	-1.321687781	-1.367358313	-1.290081538	-0.753019381	-1.325373764	-1.312553258	-1.330283289	-1.270275835	-1.283573896	-1.285039358	-1.250736924	-1.310937248	-1.291674104	-1.293904787	-1.171712892	0.043012352	-1.28095023	-1.297116517	-1.149020221	-1.319418381	-1.28259896	-0.976209245	-0.65573314	-1.382273353	-1.268640223	-1.255155326	-0.565953066	-1.26291176	-1.276429082	2.062136843	-1.245823812	-1.296676416
10563	0.910784767	1.756847076	0.696516904	1.642457651	0.748688622	-0.535438957	1.225169995	-0.563980818	-0.44029844	0.145603051	0.406297928	0.117028784	0.435471695	0.508436896	0.125526524	-0.339281254	0.046336114	0.343806032	-0.399283297	-0.400315672	0.068349997	-0.965572513	0.625588738	0.011566056	-0.297176958	-0.552890174	-0.065286215	-0.593040855	-0.398513618	0.996223746	-0.925079992	-0.026109109	0.333528873	1.310347052	1.982846481	0.347718766	0.339440213	0.405227592	0.101205524	-0.004950777	1.201880482	1.309717099	0.338592874	-0.545606603	1.664430678	0.71445586	2.918480088	-0.601097057	0.353098593
10564	0.181540654	0.018365427	0.205987879	0.261670172	0.069873929	0.226747292	0.423818216	0.108353553	0.291884264	0.11228215	0.379842041	0.166652584	0.238371324	0.397810111	0.423720238	0.249485177	0.435987052	0.150632086	0.320116018	0.191365719	0.278260689	0.310694495	0.680279657	0.374023674	0.117704447	0.489564849	0.411618833	0.361869602	0.432200381	-0.048368751	0.718518313	0.35535434	0.285239445	0.062026156	0.219439566	0.339858569	0.509089046	0.485206731	0.079721886	0.356917585	0.371490407	0.353253071	0.492823494	0.208205272	0.181968819	0.459919223	0.900959577	0.163679552	-0.011382807
10565	-0.145261412	-0.095328153	-0.002301594	-0.014061789	0.141468425	-0.023116622	0.120717297	0.353466322	0.067969854	0.388395562	0.133584574	0.204239247	0.004390176	0.071684952	0.048525643	-0.004808776	-0.080553679	0.200100348	-0.009699147	0.08741476	0.540225252	0.075376205	0.082668064	0.198413473	0.493428918	0.057443672	-0.066269071	0.064727476	0.068177436	0.294183851	0.316221264	0.114433964	-0.269354064	0.181556667	-0.001412396	-0.042608917	0.127894607	-0.137605968	0.113043819	-0.210407731	0.142302027	-0.158556722	0.360574374	0.385574627	0.043427767	0.135821633	0.791350819	0.362384187	-0.096452829
10566	-0.338455869	-0.467886294	-0.523612174	-0.598041072	-0.53966733	-0.650319854	-0.493441845	-0.548971678	-0.516746764	-0.542178868	-0.331552202	-0.628655066	-0.479633843	-0.35503185	-0.570506844	-0.57305553	-0.331973112	-0.4354085	-0.422822056	-0.310545047	-0.485372044	-0.218126711	-0.36835769	-0.560634747	-0.611294374	-0.40106769	-0.53646591	-0.574957783	-0.46094527	-0.647496593	-0.626614724	-0.571478511	-0.485177594	-0.724650376	-0.464034016	-0.369455415	-0.389998999	-0.39044716	-0.46222384	-0.33159146	-0.502731105	-0.395602392	-0.405106817	-0.322335743	-0.162804041	-0.41288573	-0.299924699	-0.485213699	-0.322231376
10567	1.637869893	1.209508832	1.435939666	1.520544784	1.286044381	0.883378497	1.671662351	1.027979006	1.216743104	1.651578191	1.194707403	1.15224411	1.130519372	1.239170022	1.752613321	1.323930121	1.351385726	0.789583825	1.472247367	0.84878215	1.215433809	1.050830208	1.63385641	0.744529174	0.975898677	1.757468249	1.758520155	2.036502409	1.63976175	1.303472908	1.035878417	1.294817439	0.912995261	1.83493401	1.135130333	0.987950932	1.219221908	1.813285567	1.126727775	1.184419292	1.476620855	1.824070526	0.956362661	1.327935749	1.604247558	1.220501238	0.248169723	1.552737976	1.002834573
10570	-0.611306263	-0.291496614	-0.282537061	-0.501905519	-0.101800628	-0.895034757	-0.509343067	-0.56446744	-0.502215583	-1.151745964	-0.227941868	-0.631643704	-0.483192367	-1.051822066	-0.598994864	-0.618099187	-0.199887605	-0.584698171	-0.5267772	-0.208769148	-0.537341435	-0.489553775	-0.77461276	-0.755744112	-0.863286288	-0.970159816	-0.484658602	-0.730220167	-0.685150873	-0.526039137	-1.172100656	-0.871051392	-0.229721454	-0.491407998	-0.053884561	-0.525786318	-0.693728109	-0.461617078	-0.468020529	-0.353023704	-0.389186937	-0.7003336	-0.555637737	-0.744738266	-0.32749611	-0.912648327	0.135335423	-0.351644154	-0.214882472
10572	0.790101421	0.758512891	0.71357997	0.806828796	0.482128114	0.764331571	0.812293726	0.672035944	0.940811528	0.782253807	0.652305801	1.419258441	0.751275655	0.871759967	1.084445251	1.139813535	0.515388719	0.76214148	1.010218186	0.658063732	0.762492792	0.633354469	0.759522687	0.489294601	0.690344576	0.913154866	0.88184962	0.997873904	0.864759136	0.810912184	1.671497764	1.212392579	0.531358225	0.924248942	0.77924377	0.673408375	0.582128234	0.754510355	0.422806396	1.314274241	0.627181828	1.021085896	0.626715708	0.683593994	1.174279273	0.677604645	0.920797263	0.62665712	0.67680082
10573	-0.084134448	0.213085557	0.317332114	0.348715849	0.322662958	0.468585101	0.130051388	0.354324993	0.396455856	-0.009667779	0.481999154	0.30831326	0.150620886	-0.105036309	0.465079521	0.35261874	0.222936295	0.425637154	0.236437798	0.147381458	0.39197404	0.31282939	0.155493992	0.124743609	0.241104184	0.417334094	0.571035793	0.451184139	0.423715304	0.414991793	0.264579546	0.195909997	0.224490335	0.527123185	0.299096797	0.639814155	0.178838876	0.498537879	0.247001096	0.204691551	0.361476429	0.266887907	0.206790162	0.221915017	0.2905768	0.539134075	-0.226208173	0.343630677	0.514874236
10574	0.801525584	0.718644893	1.053575264	0.915025719	0.803703899	1.325561767	0.702921657	1.602361956	0.953895816	0.980625368	0.804629821	1.088610536	1.064302766	0.892729453	1.44564486	0.932840338	0.493389688	0.24092643	1.181379017	0.999517038	1.109665351	0.903600427	1.305629457	0.731502148	0.857939011	1.090182017	0.685425477	1.112803342	0.834532956	0.719603991	1.292253304	1.064250501	1.081274532	1.343811266	0.487423694	1.055381949	0.781125803	0.740710126	0.455848348	1.434344951	0.661090143	0.856248881	0.797333886	0.79434276	0.732911201	1.325279639	0.493173006	0.532492588	1.041533247
10575	0.550659063	0.364138797	0.41451419	0.592084705	0.535040156	1.06302364	0.561085444	0.502110838	0.78247472	1.328777762	0.743273374	0.74214992	0.869926368	1.063273439	0.823663639	0.691397148	1.017826298	0.501396724	1.047490472	1.10591566	1.211607153	1.408452082	1.183907498	0.879425184	0.535944695	1.035934189	0.927668662	0.949262761	1.003716625	0.444925445	1.017656108	1.083236314	0.916819488	0.77648909	0.602670029	0.895130089	0.782225396	0.905676372	0.675431599	1.325154494	0.768978546	0.765963014	0.777590174	0.84102007	0.388601525	0.711909516	1.023750983	0.984903991	0.702329831
10576	0.882609147	0.883056172	1.176131988	0.941508896	0.648898211	1.956193122	0.295595199	1.024633941	0.897388239	0.832922312	0.623858052	1.742554771	1.63513623	1.249362086	0.903860019	1.145784463	0.495671797	0.379378118	1.238884752	0.359156955	1.390504672	1.068629331	0.626457769	0.786235439	0.994674185	1.164933262	0.510265904	1.239195807	1.020193242	0.639027578	1.307781286	0.890322361	0.783841715	1.840910126	0.169891683	0.757041013	0.771672293	-0.00709703	0.566256712	1.171839786	0.617288035	0.545442556	0.743113335	0.647713807	0.82894389	0.790615311	1.242242007	1.947444147	1.295201684
10577	2.808395863	3.872268879	2.445908992	3.866108379	2.986960576	1.867471784	2.847236941	3.22756309	4.234303264	3.720907875	0.518821983	3.403545223	2.107825775	2.762799275	2.701405698	3.752337496	2.761759138	3.498006391	2.30745186	3.7194181	2.138344443	1.865276074	2.460864895	3.182997933	3.418381268	3.923667999	3.755880314	3.679796359	3.578512413	4.142567687	2.898774621	2.692198644	1.398194809	1.53590133	4.027919843	3.260159963	2.084617717	3.403365476	3.002882551	1.472598429	3.040093286	2.41466744	1.501644353	2.308949702	3.410035484	2.793667934	1.79033619	2.340873075	2.164065572
10578	0.900068266	-0.421718124	-0.14115822	0.238972576	0.141282358	-0.415595326	0.929214031	-0.193047287	-0.057515396	0.449601127	0.285242797	-0.154809746	0.081528526	0.170108558	0.244565056	-0.287919545	-0.221815961	-0.553308471	-0.209146054	0.065150674	-0.535070093	-0.403596937	-0.12844791	-0.391041461	-0.223650146	-0.660489907	-0.084938609	-0.476625823	-0.261793581	0.354208486	1.669153869	-0.078206522	-0.191088738	0.053120721	0.722292042	-0.217402156	-0.26485071	-0.370468714	-0.091446594	-0.381203428	-0.640182926	0.208315455	-0.534743259	0.099476727	0.362916111	-0.262615752	0.361201614	-0.102736177	-0.224207988
10579	-0.45355286	-0.129072391	0.459495938	0.304120368	0.268468753	0.047861046	0.190598709	-0.134474222	0.4419125	0.018287498	-0.02866298	0.058965057	-0.346193175	0.89963494	-0.07041261	0.68574568	0.948677353	0.331204284	0.419838902	-0.040178645	0.078266914	0.681457645	0.213141637	0.379477765	0.76300973	0.723325671	0.097704825	0.619121455	0.564985931	-0.073211681	0.753719942	0.749309235	-0.203994567	-0.264169319	-0.261066727	-0.116522584	0.376434553	0.097649133	-0.076959575	-0.321109108	1.44540276	0.372296934	0.779363536	0.249928495	-0.381631651	-0.55354652	-0.546492987	0.051337808	-0.238335225
1058	-0.964233959	-0.451665442	0.121667042	-0.413341981	-0.84130006	0.327676154	-0.12961166	-0.338426431	-0.210737493	-0.920578166	-0.362558384	0.273855204	0.184613227	-0.288119764	-0.224950166	-0.758242313	-0.539378848	-0.967923	0.804380722	-0.412303378	0.154136176	-0.389510091	0.127526726	-0.432101861	-0.73267451	-0.015216899	-0.183791413	-0.123168997	0.035435092	-0.479478027	0.948968602	-0.340476029	-0.295295747	0.25144771	-0.474181849	0.010366477	-0.217568751	-0.376685558	-0.994664673	-0.086288159	-0.790303792	-0.414790075	-0.43983955	-0.199664344	-0.357548493	-0.118797288	0.330855318	-0.47747446	0.727426758
10581	2.398375462	1.715785831	1.426917622	1.964046649	2.059370215	0.375326707	2.003847461	1.2700622	2.765730637	2.89897018	2.121984036	1.945351634	0.695367825	1.787037723	0.865278171	1.555909898	2.926617034	1.536046548	1.28929653	1.798669828	1.891639352	1.726793696	2.202667189	1.408442986	1.213045236	2.571781525	2.434345152	2.518113323	2.098693155	2.252088508	1.022492113	2.788771913	1.811632674	1.092284765	1.520964918	2.316821067	1.725357816	1.56714069	1.062378818	0.375953484	1.778338198	2.240863568	1.344555299	1.337565845	0.614973023	2.332548424	1.966315323	1.181979118	0.540690601
10584	-1.060574581	-1.004158822	-1.04482988	-1.19580032	-1.123081821	-1.343353066	-1.0096022	-1.272612322	-1.167462949	-1.243273992	-1.174210901	-1.159379101	-0.928158573	-1.050518726	-1.124582525	-1.114603804	-0.931530655	-0.921970646	-1.079727515	-0.991913332	-0.834461639	-0.765324691	-1.168659189	-1.117613706	-1.122130932	-1.093362876	-1.199939854	-1.045251852	-1.018485648	-0.908568699	-1.080130067	-1.012165846	-1.098630774	-1.218319678	-1.165202615	-0.983741176	-1.104135465	-0.921128483	-1.051889761	-0.760281793	-0.947032005	-0.964702717	-1.184398032	-0.982236692	-0.892071521	-1.02496645	-0.27595454	-1.028234649	-1.185508048
10587	-0.200877535	0.055702187	0.129663869	0.001803881	-0.15623784	-0.070822774	-0.015341406	0.042877409	-0.016826976	-0.15671799	0.350861066	0.058737385	0.005708046	0.032049311	-0.383090267	0.529859262	0.065772575	0.686190241	-0.170814066	-0.038480792	-0.176278943	0.084319319	0.000524103	-0.244148276	-0.165894022	0.054997488	0.099752425	0.012109243	0.024971263	-0.024393579	-0.212360776	-0.059992961	-0.14409463	-0.182653329	0.021545908	0.171970319	0.145467937	0.520373148	0.106763704	0.13198188	0.314873873	-0.008023137	0.274128579	-0.208899376	0.46604173	-0.050532053	0.716758914	0.102471212	-0.449838069
10589	0.185133297	0.216603213	0.278900536	0.54605409	-0.030255641	0.309823676	0.492090781	0.461910463	0.548452778	0.143695253	0.293537367	0.974545753	0.519274219	0.019716336	0.586546889	0.321356815	0.032443144	-0.069310501	0.280342153	0.156226336	0.362160135	0.392562005	0.054097532	0.353402416	0.372589901	0.06509478	0.285670818	0.100362999	-0.013665219	0.530194144	0.528977634	0.298735154	0.344946747	1.029075505	0.438670222	0.620480955	0.516067903	0.000514006	0.218828128	0.133539684	0.211187808	0.246966825	-0.119586258	0.376116117	-0.171137491	0.555287231	-0.124407195	0.172032151	0.383790404
1059	0.242211871	0.615391611	0.34107493	0.255188456	0.487284404	0.733359234	1.013689122	0.471087669	0.483224055	0.132327505	0.39753355	1.063151263	0.53237921	0.345784056	0.297788724	0.76502683	0.343720948	0.291125232	0.62058286	0.389629632	0.361149004	0.746781389	0.2791551	0.438619232	0.48368967	0.461395159	0.419987902	0.5804189	0.52533749	0.22178541	0.55156878	0.440494101	0.267539197	0.406589673	0.467696763	0.492552022	0.659955682	0.753109995	0.473065034	1.285449802	0.493044608	0.378865327	0.236967937	0.342857838	0.091592297	0.143683382	0.501839277	0.981592524	0.259322983
10590	-0.822588644	-0.710813566	-0.820746187	-0.862608781	-0.821591281	-0.899623131	-0.70287657	-0.849893723	-0.768680019	-0.933953646	-0.497401401	-0.875852002	-0.789394212	-0.81963621	-0.81845245	-0.91565697	-0.8197562	-0.634973561	-0.712639055	-0.681239542	-0.813190589	-0.801990386	-0.904556682	-1.01325149	-0.906231166	-0.823979545	-0.747672162	-0.860610412	-0.716294445	-0.752766477	-0.749403417	-0.921880864	-0.716764095	-0.860159923	-0.792196079	-0.73590799	-0.769352351	-0.804323291	-0.820710956	-0.741268145	-0.823717061	-0.786087318	-0.875158056	0.09296281	-0.771695352	-0.880727993	-0.344093166	-0.768805207	-0.754889766
10591	0.284071652	0.451860773	0.676856625	0.469013421	0.284511249	1.011956692	0.248452803	0.811800393	0.427394876	0.593497001	0.98678592	0.352658879	0.334945798	0.210922606	1.371442502	0.576328399	0.443526701	0.506106702	0.763452596	0.703299588	0.848297477	0.478880975	0.523546572	0.187649214	0.280989577	0.335912229	0.735919279	0.341061022	0.238849411	0.780425632	0.296073291	0.898283947	0.982508614	0.737082079	0.416158606	1.10707632	0.086004549	0.587437217	0.520342899	1.296443234	0.750515067	0.475512198	0.000873293	0.213889183	0.920606279	0.499564792	0.297205882	0.385978323	0.523565168
10592	-0.616145273	-0.260320122	-0.253871066	0.046986843	-0.380383626	0.263099451	-0.482071932	-0.42142169	-0.342346614	-0.885540484	-0.214773575	-0.225888834	-0.372851433	-0.62283673	-0.250083426	-0.596228127	-0.392140411	-0.451215322	-0.281235336	-0.66792425	0.123280235	-0.563424143	-0.489688153	-0.684952149	-0.58974845	-0.509564456	-0.535469323	-0.645487437	-0.20469738	-0.47236694	-0.096690426	-1.043082579	-0.865904746	-0.04917864	-0.735181614	-0.082753558	-0.581455837	-0.43827876	-0.348123695	-0.514936346	-0.797311645	-0.15579922	-0.649276157	-0.569697847	-0.650650456	-0.59902105	1.001806758	-0.583464419	-0.800315461
10594	1.083636648	0.662088148	1.048445679	0.590916691	0.730594941	2.232865889	0.474579037	0.728254447	0.783713569	0.861671751	0.992826441	1.091529497	0.814282117	0.911228913	0.94647803	0.692331036	0.826110392	0.891384556	0.744102594	0.6825205	0.869807878	0.728438915	0.924559129	0.715999794	0.893882107	0.953598094	0.783370718	1.006041043	0.906526209	0.653551078	0.983124488	0.810378977	0.869989043	0.990499269	0.683768622	0.914567159	0.907621249	1.295040769	1.041675895	0.778766475	0.749291821	1.101056214	0.872360394	0.875609916	0.759451924	0.748542749	0.808802987	0.802306192	0.649213159
10598	0.367507259	0.618882244	0.221242189	0.483405548	-0.018261317	0.696606805	0.442749449	0.923096579	0.735938831	0.655685444	0.446279409	0.943922641	0.412217718	0.355060752	0.935999159	1.12931174	0.23819901	0.34767999	0.620624141	0.496079071	0.6154597	0.640838109	0.805463628	0.239494457	0.204098613	0.918044918	0.588792116	1.20194104	0.656640969	0.283118358	0.522446038	0.761326786	0.629045447	1.059503536	0.286235576	0.05214059	0.863338998	0.258706601	0.058062885	1.061368781	0.263934973	0.594575514	0.582512242	0.914354311	1.227951729	0.436156629	0.434870755	0.446073402	0.515789503
10599	-1.428033105	-0.693436296	-1.321778588	-0.965868628	-1.130260495	-1.386195515	-0.829740742	-1.349240655	-1.107873927	-1.419941008	0.846393216	-1.419706602	-0.884592598	-1.387759378	-1.411870269	-1.14407998	-1.175076608	-0.733892068	-1.083447837	-0.775169632	-0.850371566	-1.303995286	-1.686633295	-1.574117154	-1.160493221	-1.560925088	-1.210638395	-1.000448817	-1.368549297	-1.065143162	-0.980034642	-1.436696531	-1.275117269	-1.147177259	-1.101350666	-1.095778554	-1.009429835	-0.579538315	-1.075246425	-1.058374591	-0.965191633	-1.014581738	-1.544922124	-1.063963371	-0.275119685	-1.041155445	-0.831244655	-1.105414153	-0.488692601
1060	-0.022552136	-0.005303569	0.021504674	0.207488579	0.002959577	-0.067279051	0.110590553	-0.195282272	-0.084501783	-0.128227345	-0.129218939	0.120884668	-0.414679718	-0.020444767	-0.265291276	-0.400343659	-0.512833469	-0.327569997	0.01794073	-0.478333528	-0.275996073	-0.370137362	-0.192849425	0.279461216	0.304550135	-0.194658152	-0.30514406	-0.140839487	-0.291504742	-0.364334324	-0.244037526	-0.12269177	-0.059567852	-0.225679719	0.320551189	-0.254517631	-0.07421279	0.079663792	-0.227170507	-0.192360143	-0.17453508	-0.2068788	0.120593644	-0.140391845	0.150974589	-0.097973311	0.891112458	0.616103227	-0.179854612
10602	-0.053014498	0.08579251	-0.22799839	0.249927725	0.301055995	-0.067281515	0.406857336	0.290906275	0.61574294	0.145972061	-0.317624524	-0.023824358	-0.289621772	-0.10970596	0.494501655	-0.219337604	0.146338935	0.106935517	0.867486479	0.542240438	-0.085775054	-0.604096833	0.258908775	1.413501283	1.46737389	0.48303295	0.378189091	0.521260826	0.320192312	1.402636396	-0.244287127	-0.03505936	0.158474001	-0.551574026	0.548735835	0.084878812	0.879450464	0.062915269	-0.107081225	-0.27681652	-0.11231882	-0.170584092	-0.303600183	0.083842133	-0.416185924	1.055538296	0.254863591	-0.563627891	0.833996177
10603	0.01996875	0.260661135	0.212168055	0.342475044	-0.077105776	0.143435073	0.150988948	0.034581682	0.012495086	-0.263983715	0.055216515	0.04745111	0.170680131	-0.181242096	-0.04347492	0.259548078	0.325101247	0.141086407	0.072927086	0.192355072	-0.016851684	0.015758436	0.311814758	-0.045463171	-0.13265132	0.077158952	0.269867991	0.000288134	0.03528263	0.085812956	-0.101284071	0.107292374	0.148773288	0.033473721	0.295321196	0.323175754	0.156010937	0.001370899	0.25492864	0.241635316	0.321147405	0.022236244	0.299064724	0.491166732	0.279782734	-0.037186707	0.583757128	0.091598516	0.407776308
10606	0.182440852	0.155601421	0.648784065	0.243672511	0.436380984	1.433272046	0.485399255	0.55366664	0.122918817	0.510673472	0.321523908	0.942541206	-0.190965838	0.295511071	0.485514579	0.43517141	-0.052512937	0.166421582	0.522278046	0.004431295	0.521458005	1.090272665	0.875600322	0.985738022	0.955757666	0.969659051	0.062793003	0.968762544	0.783971052	0.107384554	1.465763376	0.646850106	0.45242875	1.382396317	-0.066968739	1.03773112	0.873565088	-0.33486632	-0.343661967	0.1563261	0.278011982	0.315552659	0.546340072	0.236472961	0.366727839	1.240597184	0.975698828	-0.248221106	0.430202757
10607	-0.044742318	0.336229033	0.231345954	0.43568026	0.217519435	0.480522653	0.190494068	0.440800564	0.30706937	0.405387778	0.465309523	0.192900686	0.143255966	0.106995002	0.25134328	0.432565012	0.219777513	0.561751649	0.273974854	0.126630634	0.479815432	0.227921483	0.442578229	0.391376416	0.399919096	0.396450492	0.308763879	0.371801441	0.252704588	0.439504966	0.170013013	0.118439168	0.018676007	0.044049201	0.455464514	0.467845976	0.350061772	0.583288091	0.290405327	0.561988185	0.490315521	0.27294714	0.054125376	0.154251254	0.383868525	0.409776957	0.711935065	0.433813709	0.275904759
10608	0.296330395	0.107206317	0.174131738	0.000555051	0.18836674	-0.020097629	-0.146680069	-0.004626992	0.107691875	-0.162016938	-0.001538361	-0.148874671	-0.06287693	-0.065273475	-0.028072269	0.186553838	0.072880111	0.172564615	-0.037632319	0.052594185	0.118147856	-0.025362679	-0.062935429	0.10273915	0.002545917	-0.229168979	0.046398797	-0.313681974	-0.093465601	0.2300452	-0.019862876	0.423979799	-0.124108321	-0.266479154	-0.079249704	0.035966207	0.208249742	0.426008718	0.371152026	0.265194655	0.240729718	-0.016058752	0.13502429	-0.126020728	0.420308795	-0.25000306	-0.605594586	0.057744643	-0.148914035
10610	-0.088990511	-0.823166318	-0.198440454	-0.196494576	-0.012613357	-0.453865871	0.04812646	0.571943251	0.187880787	-0.135549128	0.564507855	-0.412700991	-0.170299091	-0.361260982	-0.336109895	-0.087432668	-0.017093667	-0.105612267	0.438171826	-0.354834415	-0.009190562	-0.242708254	-0.272479024	0.309080532	0.393591809	-0.29904187	-0.475822261	-0.308061379	-0.409769465	0.260521937	-0.688699724	-0.675176454	-0.135168616	-0.707205253	-0.437681454	-0.177621265	0.01560764	0.571017488	-0.485241011	-0.213210075	-0.249705212	0.000902861	-0.65233018	-0.499100721	0.25726772	-0.43727349	0.248410502	-0.012336323	-0.108525484
10611	-0.259982681	0.012092207	-0.422491138	-0.579773865	-0.147854152	-0.205120993	-0.078177022	-0.200762762	-0.301916931	0.108776067	-0.065661755	-0.348289952	0.052604864	0.267295586	-0.434501302	-0.026390207	-0.331432032	-0.533299572	-0.348561274	-0.24175825	0.121789403	0.120005153	-0.239930867	-0.123668573	-0.111779018	0.194007234	-0.389551085	-0.094626896	0.279418963	-0.787887844	0.001648645	-0.04285019	0.01408538	0.77488592	0.011548952	0.167592277	-0.02440146	-0.297971639	-0.168768868	-0.236162773	-0.278450121	-0.265764517	0.024085812	0.20729107	0.036458228	0.08900985	0.108058989	-0.267873941	-0.640676426
10612	-0.726463478	-0.481546207	-0.589140452	-1.024068258	-0.504634407	-0.736337371	-0.403665877	-0.868713696	-0.856066464	-0.998596473	0.387824503	-0.483257979	-0.783063932	-0.784860381	-0.775331318	-0.722659032	-0.47995115	-0.48372112	-0.51024543	-0.128899343	-0.804309184	-0.328694305	-0.0870324	-0.861025595	-1.228498767	-0.917359991	-0.456032651	-0.800691889	-0.923867078	-0.649400482	-1.279057931	-0.353431012	-0.218419602	-0.50832407	-0.324671344	-0.06369559	-0.326757506	-0.30005633	0.036142776	0.139965921	-0.455563785	-0.466672308	-0.535981527	-0.57979233	0.264360357	-0.626028778	0.826485132	-0.620306387	-0.864484332
10613	-0.133761171	-0.046727677	-0.129398609	-0.361630411	0.335396783	-0.057855465	0.338100332	-0.343298182	-0.220241219	-0.289165095	0.031746641	0.262550032	-0.073606775	0.172178026	0.44097307	-0.225358315	0.078895965	-0.22857958	-0.130196889	-0.375120248	-0.464320122	-0.378595966	0.468993749	0.231736265	-0.124921351	0.300161402	0.065412827	0.089472681	-0.024232158	-0.364763864	0.21048954	-0.285595137	-0.306604998	-0.157667355	-0.157158434	-0.227877527	-0.046259546	-0.144976154	-0.515722653	-0.250800682	0.211338712	-0.035799139	-0.20229055	-0.422523138	-0.09568948	0.019336258	0.80530978	-0.703228145	-0.668762764
10614	-0.183618424	-0.041863499	-0.523275679	-0.305981542	-0.33409109	-0.27285529	-0.272606627	-0.589461818	0.125546266	0.114635115	-0.394397544	-0.38581884	0.213487666	-0.553425909	-0.441518612	-0.303621794	-0.059032449	0.325510624	0.180866022	-0.502365531	-0.345859344	0.123572268	-0.637799248	-0.337086378	-0.127915163	0.042193635	-0.04266507	0.02228767	0.184487444	0.618717908	-0.541903331	-0.213629586	-0.307914151	0.152952979	-0.124253269	-0.239338748	-0.347974087	-0.369895084	-0.382808382	-0.420284009	-0.25982182	-0.355204345	-0.584155474	-0.331398536	-0.346359301	-0.527969239	1.299789714	-0.142232705	-0.516172125
10615	-0.758386127	-0.940664207	0.404809958	-0.682094435	-0.6578083	0.554431718	-0.37850141	-0.571873282	-0.335762001	-0.959631795	-1.015482329	0.622399097	-0.734226429	-0.882106798	0.393898796	-0.601266198	-0.800888431	-0.828959519	0.284793494	-0.541275495	-0.211615495	-0.70348816	0.036298402	-0.409221143	-0.886071393	-0.057499255	-0.370590878	-0.21583603	-0.609967602	-0.125721792	-0.09822775	-0.44866941	-0.116572163	0.393750378	-0.694767907	0.637672166	-0.476771256	-1.010730799	-0.60001646	-0.530381272	-0.488536028	-0.925696418	-0.705328838	-0.143008568	0.425114566	-0.48851045	1.106417785	-1.218651018	0.388296739
10616	0.044134536	-0.013589396	0.111459214	-0.278966257	-0.091305937	-0.010951699	0.325280905	0.447490441	-0.036928477	0.059084186	0.461122654	0.190535943	0.068687543	0.236541611	0.0848692	0.304328023	0.106765779	0.095191964	0.259676388	0.147756044	0.333468597	0.125847625	-0.044015233	0.033784443	0.095102066	0.36106004	0.183362637	0.396975607	0.39861078	-0.219198593	-0.588449675	-0.190497678	0.331888291	0.284545499	0.15567555	0.401565897	0.226684415	0.695274454	0.646184479	0.79429087	0.32020092	-0.01545174	0.339299751	0.097984403	0.526010461	0.163582035	0.646298118	0.394125008	0.025140555
10617	-0.222035117	0.032883119	0.459607741	0.155421942	0.211404508	0.67448537	0.027105015	0.819875645	0.022201645	0.334217707	0.347749518	0.150555383	0.239058495	0.155127428	0.298481963	0.023523106	0.101955014	-0.067490938	0.09169567	0.326968458	0.183368245	0.194406454	0.224800441	0.270652162	0.306554292	0.5589938	0.322248638	0.374945742	0.376842803	0.134534958	0.439894947	0.315707844	0.148273069	0.623462991	-0.056912326	0.49583257	0.221193734	0.001387857	0.255034879	0.501267604	0.347539085	0.269925493	0.315820883	0.183642795	-0.015671856	0.664656422	0.452763506	-0.09575662	0.259893575
10618	0.857966446	0.351893261	0.458932784	0.55468684	0.531128495	0.722096919	0.844297122	0.188348134	0.69642951	0.868462514	0.578324792	0.678547739	0.657375292	1.088543277	0.728043696	0.645155513	0.659917856	0.576516001	0.742346889	0.645577476	0.621071133	1.100035485	1.117697093	0.929845182	0.81278995	1.237521953	0.689318819	1.336290225	0.961717284	0.579598914	1.465787225	1.073382074	0.470567942	0.552545614	0.545923272	0.382761923	0.829637177	0.707060833	0.533763907	0.498148429	0.583488674	0.646439846	0.887561146	1.007102356	0.693931363	1.051928451	1.139662795	0.731089465	0.378105044
1062	-0.501590418	-0.617866489	-0.13730973	-0.176939845	-0.724088923	0.277518159	0.15352904	-0.311923366	-0.394981174	-0.634721884	-0.697547088	0.121808276	-0.297217891	-0.227576892	-0.413549216	-0.644520907	-0.259976142	-0.839692428	-0.103853757	-0.009247123	-0.567056282	-0.092683398	0.141559388	-0.752104261	-0.296912664	0.144021383	-0.442669292	-0.019627183	-0.162013064	-1.270942501	0.204111416	-0.376663087	-0.741752953	0.325239746	0.19790222	-0.585943966	-0.006547519	-0.810501495	-0.403149381	-0.242452032	-0.504577254	-0.636561013	-0.052741788	-0.036650138	-0.314654332	-0.039042191	0.804195858	-0.944050537	0.183180083
10621	-0.577565583	-0.601391488	-0.547117928	-0.652203317	-0.600548656	-0.356756993	-0.387267124	-0.550926379	-0.450874198	0.206755135	-0.129125258	-0.391439029	-0.717936862	-0.63812743	-0.646861007	-0.388213231	-0.336697557	-0.591241856	-0.300430792	-0.527424582	-0.404993015	-0.323769314	-0.239664486	-0.500530593	-0.529463521	-0.249217175	-0.112403598	-0.386046739	-0.44783842	-0.739266453	-0.341046452	-0.197444987	-0.515434066	-0.289065644	-0.693658354	-0.501897361	-0.455035863	-0.545308078	-0.477064651	-0.605535829	-0.367508207	-0.484322154	-0.162505793	-0.287859125	-0.636109285	-0.330389005	-0.330979915	-0.558218319	-0.501889461
10622	-0.837246724	-0.281104358	-0.569972396	-0.845572835	-0.671201101	-0.690982288	-0.754111464	-0.611006109	-0.604148248	-1.098667883	-1.031717684	-0.778673556	-0.572641399	-1.503687115	-0.743238856	-0.931207762	-0.585263038	-0.088726279	-0.799109484	-0.582240233	-0.725143552	-0.90692098	-0.728285026	-1.021756612	-1.121582212	-0.997524559	-0.557446276	-1.17852153	-1.12329679	-0.226233562	-1.01529151	-1.357666643	-0.229760548	-0.65786111	-0.400729496	-0.332771949	-0.71134395	-0.794004787	-0.262422196	-0.788787558	-0.777498731	-0.812824654	-1.008157853	-1.102694511	-0.454691499	-0.873128521	-0.401347102	-0.660944092	0.69650974
10623	-0.157675964	-0.15064096	0.305495505	0.812656471	-0.08778264	0.599280265	0.056549193	0.06456137	0.109763866	-0.119865237	0.579242925	-0.040185926	0.305002953	-0.103469237	0.892981444	0.203355431	0.061135674	0.12944746	-0.16344642	0.011607803	0.22202003	-0.005860953	0.077038921	0.365340846	0.453371779	0.32420524	0.05523089	0.310728723	0.2722898	0.077976342	-0.008973173	-0.098751079	-0.367570064	0.098168647	0.174233947	0.551225225	0.058375894	-0.229298487	0.035025262	-0.199629584	0.08230009	0.029124245	-0.170640024	-0.295074561	0.181203642	0.073983047	0.714382404	-0.494189395	-0.189876962
10625	0.867026673	0.805330587	1.065261682	0.846735409	0.744430819	1.461495725	0.993724264	0.806613516	0.870745215	1.191102535	0.344462788	0.843899667	0.728881255	0.925303154	1.062801819	0.744588621	0.878932396	1.034105832	0.923019623	0.717007647	0.869848782	0.965120777	0.90398654	0.979533306	1.062473844	1.003731655	0.644237387	0.812395492	0.916588326	0.467911269	0.801200878	0.646565567	0.407725998	0.280572962	0.558052038	0.891584049	0.542054197	0.177165122	0.638600479	0.710015816	0.674370987	0.36462828	0.86061762	1.198303258	0.477061907	0.288150389	1.678455464	1.143264389	1.59400054
10627	1.564681589	1.75667499	1.635020074	1.728211361	1.472516995	1.817104411	2.070874946	1.932440276	1.966298859	2.311761824	0.954810131	2.008746716	2.442858299	1.928218539	1.841949059	1.756185613	1.301893002	1.440203688	0.909095307	1.677010433	1.736760998	1.797543775	1.89944257	1.989863007	2.150559975	2.076406988	1.855064763	2.056741353	1.990223393	1.877884251	1.870565936	2.250777409	1.389896945	1.910163006	1.50875682	2.001979341	2.052289411	0.886107348	1.370997588	1.17612334	1.863137777	1.605649124	1.489344231	1.499851804	1.530020408	2.020689219	1.09195909	1.043286745	1.693055247
10628	2.284345293	1.881921647	1.952574213	2.551591145	2.14416705	2.602591593	1.683415037	2.633558821	1.791928467	2.586483971	2.285410605	1.715824034	1.930940143	1.697229711	2.836247651	1.115744791	2.013196056	2.279061234	1.69650794	2.303527422	1.720089977	1.014327552	1.726995026	2.073434144	2.42515303	2.02309604	1.891721756	1.961337342	1.96778528	2.48092481	2.31801853	2.065190926	1.855998118	0.5324994	2.365349283	1.750888397	2.592451661	0.859762906	1.43976267	1.107151581	1.882742896	2.00935707	1.653407224	1.972186967	1.317718329	2.027678811	2.315917607	1.544708767	1.732645491
10629	-0.066253507	-0.075687861	-0.083239597	-0.067662533	-0.17631289	-0.189395736	0.122980717	-0.043214398	-0.084418185	-0.118933891	-0.132103604	-0.051627381	0.134195035	-0.111367264	-0.222492691	-0.04700639	0.080402071	0.034396834	-0.032195678	0.164398753	0.054685009	-0.02358754	-0.331054701	-0.23173744	-0.045484599	-0.058428059	0.128323905	0.060109656	-0.086319154	0.522744866	-0.084117101	-0.081852724	0.033314064	-0.108705413	-0.01850126	0.263817156	-0.044492238	-0.004567746	0.013120553	0.117098266	-0.136259282	-0.058888431	0.016861196	0.156040963	0.017192401	-0.026103063	-0.088114783	0.049132059	0.004018612
1063	-1.171416033	-0.795534414	-0.268012432	-0.825658275	-0.869303441	1.601361864	-0.380977858	-0.123011653	-0.546197273	-0.935299139	-1.150690445	-0.113445425	0.377623849	-0.778275157	-0.544187479	-0.523278419	-1.060077582	-0.812699979	-0.431885097	-0.734139408	-0.250034632	-0.499485504	-0.035675567	-0.671887546	-0.46369465	0.056377543	-0.576000023	-0.239696184	-0.25243989	-1.469599952	1.591609318	0.076622061	-0.340967031	0.229178692	-0.936460186	0.053621203	-0.707502003	-1.08081823	-1.155262865	0.163102461	-1.272185336	-0.41861471	-0.755798217	0.22687484	-0.200735946	-0.698776717	-1.017170332	-0.744669481	0.264175309
10630	0.496121313	0.430041425	0.6396258	0.40134252	0.903685009	0.297721373	0.109766531	0.203861024	0.169966078	0.233312657	-0.454683684	0.206591034	1.355959684	0.35262878	0.222173426	-0.011937744	-0.032614171	-0.304295813	-0.071022526	-0.210735389	0.282389539	0.175752388	0.181396499	-0.179444601	-0.132064441	0.005460642	0.139511492	-0.009895581	-0.011869648	-0.336223303	0.491241123	-0.109167842	0.617743239	1.295511927	0.230058252	-0.319135088	0.486888286	0.589253732	0.422531017	-0.118809933	-0.63986345	0.233210834	-0.299526941	-0.239029125	-0.257198365	0.187291796	-0.09879598	-0.307764309	1.622200325
10631	1.929303644	2.398818947	2.260449574	2.300725879	2.575204704	2.849443637	2.142092567	2.910068317	2.271125131	3.290845954	1.689990976	3.31736444	2.584304324	2.528207821	1.99594913	3.073589941	2.37024178	1.348319656	2.049124367	2.244094388	3.26697341	2.904051957	2.638142147	2.240148248	2.528229705	3.167026939	2.496972528	3.020654385	3.032577505	1.468041777	1.583413325	1.985152099	2.4544121	2.103247141	3.249785715	1.543317717	3.198294539	0.925696885	2.811222946	1.714224692	2.024505887	2.596174463	2.035688421	2.810838693	2.252153114	2.335082444	1.81934207	1.11389272	3.25006564
10632	0.642447084	0.362954756	0.221001702	-0.080723612	0.382930465	0.530701851	0.351251086	0.481487706	0.560583815	0.46488492	0.406380066	0.664783008	0.679150794	0.625406621	0.854522506	0.297981688	0.691779371	0.247513517	0.354967615	0.291383977	0.427598498	0.92299303	0.362921323	0.694166421	0.504318808	1.539223806	0.871328775	1.104952601	1.231768009	0.592123998	0.765333025	0.326582019	0.644125447	0.169849861	0.711033425	0.671233151	0.577922535	0.231390549	0.64744021	1.00663498	0.547700831	0.319178823	0.475470967	0.750794261	1.05285157	0.715192286	1.041068992	0.469484919	0.566121825
10634	0.142145806	0.186432756	0.113017533	0.06764061	0.155920798	-0.522699765	0.226948095	0.288512963	0.105306797	0.144051834	0.46200794	0.130516388	0.18516261	-0.066982962	0.224193363	0.367738321	0.091995633	0.016953897	-0.016422632	0.210757049	0.182261877	0.103537538	0.087659469	0.05419368	-0.05457386	0.095450626	0.031209505	0.005407929	0.030870774	-0.090164748	-0.010687384	0.513815815	-0.16091213	0.318522584	0.137023861	0.111425884	0.239599712	0.200112427	0.085019831	0.040583487	0.061343746	-0.111145752	0.11499851	-0.056575774	0.158105332	0.195495193	0.536039813	0.078276499	0.061669581
10635	-0.912847146	-0.260996686	0.411662021	-0.440883643	-0.306721906	-0.271973334	0.185548384	-0.738810256	-0.547357742	-0.770838395	0.035968576	-1.015517323	-0.441442049	-0.445509125	-0.409209395	-0.438683324	0.044228378	0.527896951	0.394687302	-0.477283867	-0.177953807	-0.50765932	0.016761577	-0.265968887	-0.728152891	0.021574529	0.26090378	-0.054177795	-0.370475651	-0.47944342	-0.015668753	-0.859429536	0.453711846	0.111091724	0.018301128	-0.277897706	-0.314945121	1.27203758	-0.284689742	-0.007435189	0.236410438	0.144055987	-0.184078161	-0.382340033	-0.054768371	-0.266506949	0.70803523	-1.020293513	-0.219416667
10636	-0.204122311	-0.292813032	-0.215692438	-0.347960266	-0.612370876	-0.559791377	-0.347360716	-0.36234573	-0.34260573	-0.345202608	-0.116127289	-0.229566485	-0.394079374	-0.524591222	-0.25264723	-0.248906763	-0.502885018	-0.255403818	-0.55054085	-0.016177922	-0.536291535	-0.536886315	-0.381380127	-0.227908346	-0.556028179	-0.448359534	-0.223514119	-0.552661339	-0.380067512	-0.276663438	-0.5306748	-0.263901562	-0.416868177	-0.365669885	-0.216581791	-0.127301949	-0.428743843	0.012628173	-0.119566439	-0.311436973	0.085534121	-0.356084322	-0.453880062	-0.486846766	0.027489552	-0.13258692	0.191591748	-0.19012583	-0.428668914
10637	-0.794692233	-0.895843144	-1.006374099	-1.280899531	-0.989798981	-1.190782388	-0.690828445	-1.185761632	-1.095910503	-0.9815576	-0.748589334	-0.857296503	-0.781766846	-0.748398361	-1.068849556	-1.123519667	-0.888007123	-0.802965884	-0.903769778	-0.789589497	0.751162721	-0.920661059	-0.803135455	-0.816101304	-1.136032777	-0.997767795	-0.663897011	-1.001787903	-1.041240665	-1.09225736	-0.86975018	-1.299385252	-0.415753046	-1.037257127	-0.811325226	-0.650857239	-0.83069943	-0.58426306	-0.677089458	-0.773454472	-0.608188932	-0.771326276	-0.961675759	-0.93856812	-0.541460392	-0.853415157	2.43158757	-1.042416756	-0.908547656
10641	0.086485833	0.322209312	0.460366541	0.402700332	0.323231198	0.286631808	0.351479866	0.291798129	0.393502789	0.122987427	1.090804589	0.349856494	0.369825522	0.028272451	0.509727936	0.082718363	0.230746868	0.667402403	-0.084677109	0.242331771	0.234031721	0.028199353	0.334627384	0.260135236	0.404358505	0.222915639	0.288996955	0.125881765	0.105412426	0.522472265	0.517249377	0.608911013	0.194559212	0.191264123	0.337089174	0.405538494	0.191983702	0.513140225	0.303485997	0.058980633	0.292435746	0.239691444	0.069358024	0.108183621	0.341242927	0.271574473	0.782088501	0.244140531	0.199195498
10643	-0.955289984	-0.621987579	-0.659757435	0.509032959	-0.784443693	-1.324438681	-0.789754121	-0.290733353	-0.779761854	-0.994223647	-1.270043136	1.591640851	-0.068313282	0.556644383	0.38781763	-0.608862589	-0.550070365	-0.475575467	0.249170244	-0.516632408	-1.024752306	0.443181667	-0.782344616	-0.735757721	-0.490817371	1.553333611	0.676588777	1.535009731	1.423305993	-0.772460807	-0.327756494	0.933933097	-0.855746333	1.087291307	-0.91139604	1.194641084	0.750540019	-1.017184372	-1.200382408	0.472238298	-0.140087525	0.676133923	-0.712079988	-0.267505726	0.834434951	1.570850281	-1.865886732	-1.567491587	-0.217168877
10645	0.169548749	0.140584912	0.2537108	0.063494857	-0.048284296	0.155091319	0.091360097	0.25219945	0.078292907	0.207254045	0.169936676	0.169804618	0.190139596	0.425813259	0.09924848	0.186671609	0.063744195	-0.160722731	0.164950189	0.270376196	0.178860045	0.355554556	0.346087797	0.196077636	0.113476341	0.320178182	0.258006929	0.249524937	0.397505958	-0.350610691	0.166163839	0.38158501	0.102277209	0.190493332	-0.119474735	0.031732002	0.365634322	0.201352024	0.212249798	0.14491444	0.202126555	0.321411676	0.624323658	0.516006234	0.387725379	0.098955447	0.096237835	0.07294757	0.120522461
10647	-1.467596175	-1.114206049	-1.19887041	-1.142352529	-1.227835693	-1.020245984	-1.119565709	-1.245676463	-0.999598836	-1.023279687	1.957795185	-1.392162093	-1.356562242	-0.951012483	-1.330355292	-0.826107704	-0.712137668	-0.723050466	-1.44923289	-0.894885925	-1.336290411	-0.801496332	-0.986928109	-1.176541896	-1.288125225	-0.782544411	-1.124453629	-1.138764475	-0.673211599	-1.171499326	-1.055257091	-1.233086408	-1.105883417	-1.250394971	-0.982291204	-1.004066972	-0.952661481	-0.897072902	-1.032886036	-0.968488048	-1.604714069	-0.509695965	-1.061475542	-1.22778657	-1.442769848	-1.103847671	-0.608933138	-1.336516994	-0.981534459
10648	-0.982782757	-0.974368563	-0.993420936	-1.050392819	-1.104171026	-1.448577559	-1.39703803	-1.343951679	-1.510363437	-1.50158542	-1.31178051	-1.430820961	-1.104916565	-1.45462355	-1.470095395	-1.395035442	-0.886465429	-0.848105415	-1.126033281	-1.197624385	-1.200599295	-1.211640054	-1.302099426	-1.419054598	-1.853476441	-1.310285694	-1.386018569	-1.363155343	-1.267733225	-1.023240189	-1.072218313	-1.313120918	-0.769485066	-1.24371844	-0.689892569	-1.485549064	-1.201445707	-1.285017788	-1.352305291	-1.106796503	-1.284454528	-1.63516195	-1.224282111	-1.263783965	-0.696214486	-1.349811969	-0.425599235	-1.426288263	-0.922631049
10650	-0.131652739	0.014093723	-0.269597685	-0.215557904	-0.346646103	-0.160522874	0.284753971	-0.209764504	-0.1415345	-0.349233288	0.2123947	-0.057812779	0.058536264	0.131101646	0.010120864	-0.154915527	0.138721462	0.149648162	0.213864372	0.099684076	-0.221866028	0.313578456	-0.18659107	-0.026304752	-0.652852479	-0.373660307	0.204168503	-0.256185895	-0.003823272	0.023129829	0.048707047	-0.551465559	0.691723007	-0.267237338	-0.007552729	0.452602207	0.065946079	0.381021385	0.098495609	0.447526034	0.313158648	0.376062258	0.114084915	0.173772259	0.370249083	0.014054952	0.666746036	0.059377963	0.087403021
10652	-0.079956374	-0.004450947	0.414969051	1.026869323	0.449699136	-0.029413631	0.185379739	0.261316176	0.061163355	-0.197588047	-0.063727701	0.027064312	0.132825098	-0.010092643	0.595531862	0.22864799	0.139632006	0.136059099	0.116227846	-0.02921821	0.092436109	-0.338642574	-0.028286558	-0.027052328	-0.254036192	0.266186682	0.337747368	0.373845619	0.186466452	0.303996405	-0.147928598	0.023354726	0.068903398	0.341506902	0.298002349	0.127047359	0.047685037	0.028814169	-0.205678072	-0.057368021	-0.059803801	-0.061196532	-0.387750911	-0.290549707	0.353866411	0.610746849	-0.108144187	0.130322399	0.148624587
10653	1.506741453	1.314910054	2.120955345	2.137918465	1.933284203	1.621246516	2.318571383	1.923406239	1.438299332	1.8778355	1.690170935	1.032959552	1.798612469	1.507095918	2.586713116	1.763190194	1.415875982	1.298734913	2.156170703	1.529940879	1.472317094	1.261788886	1.345873362	1.482328256	1.580779825	2.534443264	2.024347494	2.230359922	2.244407732	1.778423658	0.918946015	1.458557072	1.282673574	-0.683366584	1.56082397	0.46333526	1.983854627	2.34625786	1.789708552	2.277516331	1.646891987	2.688414534	2.034488883	1.731955663	1.6128713	1.6410829	1.201193519	2.42843831	0.895802404
10654	0.322484716	0.607577859	0.380987986	0.543010211	0.410757045	0.468812836	0.491112294	0.518982806	0.439351418	0.709127626	1.383703573	0.438186625	0.305355453	0.408895464	0.583042497	0.418694025	0.566900348	0.997786066	0.326184723	0.510997996	0.411437164	0.686175227	0.668649048	0.697376893	0.635944324	0.403187418	0.445888487	0.421477608	0.236600651	0.674903784	0.68694827	0.586283746	0.486988	0.093274055	0.455402754	0.980464523	0.450128593	0.879548967	0.412971929	0.342475629	0.658393248	0.545315789	0.188729989	0.195097348	0.784118527	0.562416148	0.455226562	0.315454779	0.270360353
10656	-0.624918653	-1.017313486	0.064322929	-0.358541919	-0.877080495	-0.890833895	-0.702804539	-0.793700654	-0.588023533	-0.591322805	-0.861774325	-1.20547723	-1.058887554	-0.76755709	-0.383305743	-0.583509046	-0.717031546	-0.167597763	-0.483613635	-0.740405527	-0.525271414	-0.540679086	-0.649587516	-1.040545926	-1.163105278	-0.899977586	-0.7648921	-0.671775925	-0.771819787	-1.154579866	-0.977883163	-0.957831242	-0.293229084	-1.162399217	-0.878644987	-0.879133535	-0.858210572	0.339955478	-0.530231808	-0.344381041	-0.615179785	-0.626517538	-0.887315233	0.864686891	-0.032135395	-0.308487296	0.824873325	-0.114079983	0.306621937
10657	0.493678378	0.733496097	0.702042241	0.90375841	0.775842952	1.66204515	1.02557114	1.013657058	0.700702761	1.045483774	0.246263977	1.420705865	0.948068701	1.167371648	0.726248266	0.554284161	0.67277921	0.943391772	1.037582356	0.725520107	1.074890033	1.093227017	0.811906526	1.239765582	1.564281279	1.295893351	0.904693118	1.095577217	1.144231667	0.996383423	0.964469767	0.994788974	0.798452419	1.364203268	0.87792575	1.308064839	1.2475909	0.595656603	1.117179982	1.314887688	0.962694276	1.007354077	0.756929743	0.864383219	1.004606014	1.127538482	1.03038397	0.74445468	1.299375498
10659	-0.14430748	-0.081720503	-0.452853898	-0.147245407	-0.198905401	-0.620975765	0.108038305	-0.152679468	-0.418811056	0.201371177	-0.648459907	0.531685339	0.067620441	-0.026017493	-0.45396655	-0.076828943	-0.232070192	0.365854747	-0.395500762	-0.085266828	-0.195342804	-0.081324364	0.134511889	0.366929023	0.57635164	0.679115174	0.311297464	0.031845099	0.575511934	0.546970864	-0.432329203	-0.291944689	-0.063187281	-0.496763992	0.300665779	-0.603989317	0.148314933	0.346647971	0.066683086	-0.151884847	0.324172739	-0.283668705	0.355283117	0.50576406	0.275619938	-0.195869513	0.099044012	0.049343979	-0.020092072
10660	-0.365956215	-0.998791448	-0.954025429	-1.468763842	-1.333469432	-1.178504682	-1.128811975	-0.792910173	-1.325303801	-1.440327653	-0.696582384	-1.063619938	-0.899893289	-0.647707976	-1.09428117	-1.264722159	-1.036428679	-1.203822438	-1.254912931	-0.912275159	-1.158282337	-0.7770194	-0.988032958	-0.878532524	-1.904918317	-1.552812268	-0.797456298	-1.658825233	-1.153395759	-1.10380323	-1.767742143	-1.170835713	-1.079331105	-1.528497796	-1.193886438	-0.654943036	-1.054045213	-0.493121331	-1.333657455	-0.820026323	-0.883203162	-0.332206105	-1.512541497	-1.25442789	-0.815078006	-1.095955905	-0.435451412	-1.579004847	-1.150942574
10661	-1.010679664	-0.700756868	-0.78319615	-0.652767891	-0.727642359	-0.834992883	-0.802271873	-0.805499958	-0.686186277	-0.990825078	-0.588937637	-0.78673762	-0.660328003	-0.818246657	-0.76877934	-0.829406057	-0.657505241	-0.649919644	-0.614564158	-0.726729916	-0.735896238	-0.84423722	-0.86959992	-0.933001122	-0.875625303	-0.830454693	-0.644058776	-0.863066586	-0.805852962	-0.651656727	-0.944252397	-0.94557106	-0.677422663	-0.809412808	-0.752992232	-0.765701385	-0.787777988	-0.639474703	-0.601233152	-0.470949236	-0.736696083	-0.70630522	-0.735589382	-0.69941568	-0.804060324	-0.745967825	-1.078559599	-0.637101711	-0.704918651
10663	1.36478419	0.311439054	0.266473821	0.719088168	0.657256445	-0.048111526	0.669189658	-0.62829858	-0.192313959	0.580673806	0.570294267	0.923829817	0.299517542	0.349969581	0.3559039	-0.405192066	0.205530032	0.068357793	0.100508326	0.350819487	0.060865104	-0.499135007	0.27423262	0.338094989	0.401186887	0.078288347	0.386030007	0.185912707	0.314142375	0.725154258	-0.067796302	0.313920659	0.56495142	0.596988023	1.462503874	-0.03454695	-0.247420084	0.55768405	0.163476569	0.146972579	-0.08911151	1.033301943	-0.156163613	-0.308439346	1.263979302	-0.252196134	1.329296771	0.113956248	0.05041714
10664	0.295074816	0.486750397	0.592854586	0.402548027	0.527001497	0.748737062	0.369806713	0.438418237	0.415266021	0.374712388	0.293918966	0.578654793	0.508680536	0.473201885	0.323243628	0.502182675	0.321723768	0.422180999	0.457353581	0.356866528	0.471105839	0.482006049	0.556240947	0.487319355	0.635280413	0.586063938	0.419166302	0.546538642	0.523983738	0.313767815	0.328996754	0.553147549	0.358240252	0.454158779	0.502935595	0.302736639	0.338195309	0.165877494	0.546914239	0.3474477	0.486249794	0.365817684	0.36949124	0.517875141	0.423854407	0.278751657	0.727092338	0.379935969	0.522302469
10665	-1.387087426	-1.475981633	-1.235577518	-1.423512182	-1.563310111	-1.377674012	-1.444310054	-1.357814498	-1.416329225	-1.440149282	-1.198690444	-1.555274268	-1.454266911	-1.63215877	-1.559613128	-1.517966548	-1.3349192	-1.504537258	-1.396212706	-1.41075125	-1.528375264	-1.465594613	-1.559123962	-1.210129315	-1.506465648	-1.483452175	-1.558224279	-1.476199177	-1.342760972	-1.475173444	-1.481135499	-1.702478283	-1.356187648	-1.27364515	-1.332458135	-1.140652861	-1.455321343	-1.173059434	-1.415296695	-1.266755804	-1.291662754	-1.195426249	-1.390514125	-1.396508639	-0.730295678	-1.436460041	-1.26532595	-1.106891619	-1.596802629
10666	-1.204278443	-1.483295936	-1.422866066	-1.282202009	-1.436812103	-1.48219679	-1.297978158	-1.416808284	-1.248310118	-1.206471927	-0.925246569	-1.274173893	-1.516303384	-1.283441116	-1.287397259	-1.308988974	-0.942085914	-1.225210488	-0.942240343	-0.993477978	-1.278944084	-1.396749949	-1.328799952	-1.208784143	-1.347967248	-1.424946336	-1.116673306	-1.439010198	-1.383474912	-1.351314328	-1.485883196	-1.447842721	-0.844178199	-1.404290444	-1.42138334	-1.084727555	-1.150750959	-0.844186245	-0.994230864	-0.979164712	-0.916721232	-1.030832924	-1.240349314	-1.282879222	-0.796048674	-1.114804569	-0.847086779	-0.767096343	-1.040103684
10667	-0.094183154	0.224352253	0.035841404	0.11586785	-0.098715058	0.237339543	0.041620364	0.152681676	0.02297701	-0.15696243	0.270385242	0.041003458	-0.006942263	0.110090277	-0.280883499	0.138681808	-0.049856503	0.330317626	0.07042439	0.085421961	0.033136789	0.115064769	0.100222456	-0.150653069	-0.049321412	-0.019184316	-0.052590425	-0.102211982	-0.175676836	0.122362356	-0.067085042	-0.269577507	0.249103567	0.078871977	-0.020005755	0.099772986	-0.070527398	0.236656136	-0.063221921	0.177937194	0.062710556	0.100813929	-0.4326236	-0.139451424	0.350490605	0.045014657	0.638564736	0.012635724	0.048469335
10668	-0.306685769	-0.174021156	-0.180949773	-0.336979232	-0.059361003	-0.066386912	0.006198784	-0.294349231	0.193580948	0.237333486	-0.307950368	0.30991368	-0.394189268	-0.311761169	-0.094243845	0.078467091	-0.115123909	-0.138006363	-0.173589536	-0.164386487	-0.039483044	0.269732705	-0.301844484	0.205152346	0.480783991	0.135079994	-0.108131957	0.095947472	0.119908948	-0.092423984	0.181990663	0.464405301	-0.448224138	0.369180961	-0.13095682	-0.372183633	-0.11967022	0.171628984	-0.140734851	-0.294360672	-0.167790206	-0.090828721	0.051904997	0.370867659	-0.03936508	-0.167684794	-0.261393884	0.168018691	-0.012598387
10670	1.374909889	1.260833476	1.149936074	1.31589875	1.052495242	1.962464565	1.248064495	1.281996708	1.097432546	1.400141211	0.685676956	1.367343385	0.971109478	1.017833705	1.140467993	0.855193421	0.741305497	0.83644744	0.523910162	0.491451378	0.981642335	1.535856427	1.51891276	1.088508598	1.229157926	0.868902447	0.722653207	0.957102743	0.970523623	1.083314521	0.911596046	1.286811182	0.771648305	1.175040339	0.962996246	1.130707838	1.081216505	0.63452455	0.854884607	0.294692229	0.77947268	0.879304912	0.834911978	0.903936963	1.123512101	0.962833602	0.972383254	0.660439048	0.874498644
10671	0.212441504	0.422291893	0.402907006	0.344494189	0.440589589	0.546148024	0.415521839	0.130350644	0.844494975	0.610571113	0.680626744	0.467686822	0.644467623	0.810840074	0.500551916	0.337504261	0.640291441	0.623506041	0.263998011	0.117667704	0.246902225	0.849299636	0.646852393	0.837319599	0.838368722	0.763589851	0.450771107	0.698652272	0.701846826	0.511170151	1.176703527	0.898051813	0.404758946	0.7909951	-0.106980666	0.071716661	0.727829904	0.286787598	0.256467906	-0.033166219	0.728864156	0.473628428	0.514397165	0.654022021	0.326071804	0.483149355	-0.538231969	0.622421792	0.068203863
10672	0.745937799	-0.115341344	-0.083997792	-0.00698703	-0.054592201	0.343478124	0.389061096	0.101012757	0.014858627	0.192472234	0.295995956	0.037832582	0.077235968	0.023120198	0.068955138	-0.085922902	0.222644509	-0.134778324	0.370084496	-0.041346691	-0.144293788	-0.207236569	0.11221588	0.358850104	0.475383554	0.272646564	-0.017293635	0.420090662	0.681547303	-0.311950037	0.377851405	-0.233429171	-0.056879652	-0.050272144	0.133013411	-0.061526287	0.345763682	-0.056220197	-0.206735132	0.148818855	-0.002833158	0.173196191	0.434454334	-0.06547006	0.237058579	0.22290021	0.893607352	-0.164755944	-0.075193092
10675	-0.693829394	-0.632116262	-0.710555618	-0.575066877	-0.072985866	-0.608806488	-0.528042469	0.007670961	-0.273984224	-0.082441089	-0.899833127	-0.604152322	-0.516374508	-0.323850921	-0.661647122	-0.68249006	-0.497475902	-0.262067483	-0.539025751	-0.156970555	-0.561652892	-0.401800465	-0.576279824	-0.170813537	-0.010101588	-0.161690617	-0.452139116	-0.206999753	-0.158947971	0.038227959	-0.087884267	-0.52971449	-0.479588001	-0.516775876	-0.348375841	-0.647713277	-0.540165969	-0.604319374	-0.559921344	-0.528732518	-0.720161551	-0.500014871	-0.586915452	-0.556698505	-0.432224591	-0.235910252	-0.297923522	-0.627378408	-0.429068958
1068	-0.640798259	-0.662360592	-0.890253621	-0.594072281	-0.722059555	-0.822412428	-0.668820227	-0.399013023	-0.774233345	-0.902419631	-0.410291468	-0.687948658	-0.467821766	-0.971057891	-0.776934108	-0.570048739	-0.361235128	-0.631724492	-0.627276707	-0.700785373	-0.580219818	-0.825889242	-1.160737605	-0.94019647	-0.944810973	-0.862398713	-0.301942211	-0.743215299	-0.965523058	-0.62610287	-0.806872243	-0.769982933	-0.396905571	-0.997988015	-0.860367089	-0.314178367	-0.633448567	-0.184705718	-0.513399204	-0.514936029	-0.569453	-0.916314436	-0.775817838	-0.637556538	-0.344338179	-0.781204832	-0.944164304	-0.103728562	-0.746920241
10681	-0.571955602	-0.242958527	-0.183005507	-0.488197419	-0.411695835	-0.438711804	-0.50345294	-0.610106853	-0.421315224	-0.386976412	-0.383808826	-0.255222022	-0.391309626	-0.532112564	-0.481475543	-0.206963264	-0.307746228	-0.496271489	-0.418299385	-0.698416205	-0.305641835	-0.569883319	-0.512604992	-0.480313499	-0.40696727	-0.395740672	-0.420904077	-0.388326304	-0.569554945	-0.50485118	0.060104767	-0.106849309	-0.795268997	-0.49091347	-0.404427635	-0.543830342	-0.525716042	-0.843349618	-0.378017398	-0.637742958	-0.477782372	-0.632532358	-0.260061082	1.34440533	-0.76804746	-0.404366862	-0.170934626	-0.367644118	-0.660881421
10682	-0.210850992	-0.055363478	0.38965119	0.192299141	0.177086722	0.644676718	0.239005976	0.556551731	0.272984032	-0.187722475	0.17756336	0.302983397	0.727349769	-0.534391166	0.498813052	0.653046736	0.015804032	0.005622944	-0.130395061	0.866842168	0.89485558	-0.113530445	0.265846617	-0.435424674	-0.002434953	-0.236179215	0.144797197	-0.189410665	-0.362681329	0.551094409	0.217168406	0.061618967	1.079655886	0.210029423	0.204046512	0.726830721	-0.263568395	0.234015683	-0.063510576	1.992768608	0.061131955	0.176035156	-0.54212065	0.112088877	0.771296565	0.180426801	0.514837147	-0.350084412	0.500668309
1069	0.443702424	1.07096438	1.246405123	0.870509232	0.9476414	1.144226712	0.887357847	1.014138505	0.981004083	1.047988481	1.535148587	1.149179365	1.02924357	1.128160415	1.424150544	1.324319375	1.236038612	0.922263898	0.508918815	0.848713821	1.150443989	0.751384274	1.197167744	1.346513369	1.656012736	0.91101899	0.87245471	0.697837646	0.697153876	1.200914291	0.463016291	1.537094215	0.608443107	1.409554599	1.440021417	0.932578104	1.327756031	1.805436046	0.914487759	0.706974965	1.107726125	1.061880864	0.601374725	0.915974692	1.344717382	1.030645713	0.963087121	0.76012239	0.544442403
10690	-1.254107098	-1.324349189	-1.652126307	-1.542654841	-1.552425916	-1.575336287	-1.477189473	-1.948157581	-1.492660409	-1.205282271	-0.965075972	-1.704500264	-1.604647955	-1.540493454	-1.31363408	-1.055290555	-1.206171707	-1.232660567	-1.157615883	-0.943315902	-1.409286621	-1.400784547	-1.169888395	-1.492664855	-1.718426287	-1.324130271	-1.23803638	-1.237470342	-1.184983896	-1.614477551	-1.26546432	-1.605992048	-1.298287337	-1.377158021	-1.437116986	-0.873325486	-0.979213727	-0.837258588	-1.392362702	-0.850015614	-0.911178918	-1.273220898	-0.98088982	-1.310255502	-0.833652134	-1.216131659	-0.189762932	-1.351574834	-1.024832938
10692	-0.887466082	-0.822270286	-0.821404509	-1.1694324	-1.036809168	-1.109022643	-0.904451818	-0.893034762	-0.863377381	-1.08165126	-0.807191927	-1.052986643	-0.964406653	-0.914417628	-0.957161786	-0.959463722	-0.626017597	-0.77813983	-0.746903248	-0.677465687	-0.877961622	-0.796496515	-0.875648423	-0.987898153	-1.039928001	-0.905903834	-0.909518537	-0.919917015	-0.789924459	-1.031678828	-1.034952568	-0.995693513	-0.801566094	-0.910311835	-0.832131393	-0.825035281	-0.882134486	-0.865840709	-1.035091202	-0.814625687	-0.934357067	-1.040284231	-1.023667969	-0.831809371	-0.916975431	-0.87642306	-0.373209534	-0.927891516	-0.918595434
10693	-0.707150442	-1.081793624	-0.77067865	-1.376889522	-1.232616845	-1.005758851	-0.969040575	-1.131046508	-0.99029432	-0.845860047	-0.214865143	-1.094078947	-0.788159562	-0.256839062	-0.685607955	-0.532617983	-0.823428859	-0.430600187	-0.883745419	-0.304133443	-0.567482703	-0.873268493	-0.414205785	-1.130699049	-1.183490405	-0.834535232	-0.814171651	-0.94920247	-1.009720131	-0.841924943	-1.303697032	-0.865585442	-0.323501613	-1.073427508	-0.549723037	-0.463250224	-0.70480839	-0.100257946	-0.560539564	-0.396801292	-0.708027357	-1.311315901	-0.893519071	-1.107115705	-0.842500259	-0.592669813	0.430554179	-0.851732832	-0.41134351
10694	0.509506653	1.124125808	1.110744424	1.476120781	1.325216946	1.32648693	0.64916858	1.346096548	0.793582069	1.093633309	0.372950205	1.220303509	1.135776833	0.998231746	1.263578476	0.277336597	0.572506393	0.738054768	0.586935691	0.898055203	1.121115123	0.961083276	0.981018786	1.022007158	1.20236324	1.409292741	0.521576597	1.148086903	1.020929022	1.496090458	1.039811525	0.827902284	0.651368585	1.22383892	0.753914298	1.100047023	0.766537775	0.135473524	0.769158267	0.447139374	0.727422385	0.444572961	1.128558345	0.951892276	0.574374726	2.100795579	1.232655428	0.662507456	1.303898238
10695	0.177613783	0.157346899	0.277987505	0.451543306	-0.093625637	0.433234855	0.122465192	0.296140291	0.230980562	0.085417476	0.407670005	0.1654313	-0.055119346	-0.12748102	0.693160065	0.156908192	0.150341286	0.711128064	0.354158171	0.108166346	0.083845354	0.30949076	0.073918011	-0.21170244	-0.19687374	0.041414246	0.187496479	0.073371597	-0.069965719	0.316736236	-0.163121672	0.590688347	0.21454857	0.275098617	0.098870691	0.325618599	0.121486262	-0.095793938	-0.0939692	0.104064618	0.10467113	0.274747432	-0.015206211	0.009218754	0.433341882	0.09714923	0.744263757	0.224120484	-0.092154605
107	-0.824232464	-0.632449565	-0.810014004	-0.916013283	-0.758684831	-0.83042289	-0.769064948	-0.774683897	-0.551378967	-0.948788481	-0.470449773	-0.864745398	-0.625226879	-0.827278315	-0.851878064	-0.7093176	-0.663302547	-0.558342556	-0.56035557	-0.364357435	-0.728158731	-0.587723039	-0.805311573	-0.90346571	-0.881611408	-0.720452498	-0.530005397	-0.839822228	-0.684413291	-0.711207442	-0.509453815	-1.0093051	-0.517846897	-0.758551193	-0.539076321	-0.568408462	-0.601383677	-0.520199007	-0.643784392	-0.704641236	-0.503826502	-0.697042833	-0.83786981	-0.724774841	-0.342672853	-0.838152027	0.227346192	-0.780191583	-0.580297763
1070	-0.017324874	-0.086676997	0.457109247	0.376738304	0.507045466	0.272673531	0.127294307	0.325962558	0.016811603	0.717030025	0.641225172	0.316671896	-0.208082718	0.521916519	-0.012549166	-0.068041313	-0.14112017	0.878224624	0.136117145	0.020480569	0.242282463	0.595480566	0.293634314	0.852799583	1.008273185	0.638781386	0.355089109	0.512589309	0.617613295	0.822263767	0.412146182	0.404203523	0.280768566	-0.283947389	0.452110613	0.466433371	0.07509465	0.190412473	-0.021049413	-0.089461852	0.435089469	-0.045458661	-0.205713964	0.57054671	0.852722246	0.919579315	1.060064884	-0.007442182	0.312356177
1071	-0.677666381	-0.399351866	-0.511168698	-0.394005053	-0.685395525	-0.769021155	-0.608196951	-0.723575905	-0.333919212	-0.848300812	-0.359065166	-0.966821315	-0.408437625	-0.472918646	-0.853932088	-0.573864161	-0.335140913	-0.476268472	-0.612311833	-0.533190063	-0.645778669	-0.577098789	-0.650853656	-0.798426254	-0.949558346	-0.709491062	-0.407253423	-0.664807309	-0.599478654	-0.661884744	-0.638403857	-0.693312801	-0.512358224	-0.566675543	-0.479283683	-0.664235277	-0.5161864	-0.499951257	-0.491365527	-0.574470204	-0.631478454	-0.321946696	-0.581147815	-0.583615311	-0.437568874	-0.568732791	-0.397151867	-0.706917582	-0.686524505
10712	0.099945963	0.438357602	0.160159686	0.183373711	0.174356211	0.457090532	0.509988718	0.354099942	0.387632745	0.545925219	0.553676412	0.394244817	0.029832124	0.19141127	0.318162228	0.433940752	0.049843933	0.122076985	0.359390499	0.489977159	0.180587702	0.581603833	0.416458012	0.274024866	0.153429893	0.332150282	0.172639183	0.38369507	0.541798553	0.122262362	0.732426088	0.074459143	0.34885857	0.560086008	0.394335091	0.565074475	0.454566436	0.400094611	0.030945425	0.287315024	0.30901869	0.28979493	0.145985955	0.066288606	0.781054827	0.278681731	0.532513383	0.094160162	0.26833973
10714	-0.454811494	-0.064345393	-0.266281572	-0.321433897	0.070951319	0.297496227	-0.024418519	-0.068466378	-0.313637666	-0.168779027	-0.429184005	0.516023138	-0.271092316	0.037534749	-0.308468982	-0.492786404	-0.223943814	0.11078782	-0.037699614	-0.200641245	0.006719527	-0.245189641	0.070338401	-0.091565094	-0.154079832	-0.04702583	-0.094310012	-0.104785767	0.080355495	-0.20701154	0.094100699	-0.161871631	-0.098377923	0.035189496	0.060713286	0.123145543	0.034640902	0.156085579	-0.095002	0.075991754	-0.231444128	0.040232557	-0.044986234	-0.162952732	0.324727406	0.118903792	-1.086196425	-0.128599346	0.085320742
10716	-1.39070246	-1.487588044	-1.576534744	-1.628842082	-1.477680256	-1.51071869	-1.312276203	-1.399521771	-1.402130034	-0.918506801	-1.19359731	-1.561755987	-1.42507825	-1.164064593	-1.450011893	-1.55908338	-1.238514056	-1.301197872	-1.33678729	-1.454240022	-1.238601695	-1.009669528	-1.287820862	-1.513528472	-1.274227193	-1.107322368	-1.358894215	-1.232444304	-0.872366166	-1.654058423	-1.122047634	-1.276900543	-1.468688215	-1.365045876	-1.452602887	-1.323288172	-0.980274105	-1.246601109	-1.553920704	-1.133280934	-1.461389951	-1.237708476	-0.900169393	-0.920339168	-1.493422415	-1.152334099	-0.908872013	-1.382732552	-1.354106275
1072	1.956052241	1.977163613	1.835252339	2.127604595	1.739861241	1.998514974	1.767985653	1.959877146	2.029844972	2.209429767	1.673548429	2.473508749	2.234771679	1.753380983	1.871022481	2.221712739	1.399794836	0.838093402	1.617142994	1.353975433	2.387579493	2.174663178	1.192857244	1.931101626	2.126827763	1.79714765	1.665475969	2.054932833	2.062124073	1.62313147	1.967663015	1.719925058	1.613841153	2.022505866	1.864530023	1.808119376	2.043443504	1.343126352	1.432163794	2.244787165	1.7153245	1.718410378	1.354579908	1.806241233	1.802776207	1.867729701	2.122166179	1.578938161	1.551242477
10724	0.483421602	0.603157721	0.577948622	0.370353937	1.152216617	0.845323505	0.362209929	1.446627344	0.73370924	1.355361176	0.491531671	0.748159469	0.650260793	0.672689021	0.495028261	0.366848549	0.340078416	0.647481265	0.297613884	0.641199259	0.704222932	0.285244908	0.6461591	0.72590039	1.175468763	0.373917446	-0.030249349	0.188120806	0.278705033	0.525403498	0.838311591	0.725815767	-0.058926358	0.05787966	0.429208144	0.233178094	0.456769706	0.085305407	0.660099866	-0.068410244	0.53520789	-0.058762475	0.549411313	0.41981267	0.102653649	0.131434284	0.736441863	0.344766354	0.451390011
10725	-0.106441478	-0.163561948	-0.386463676	-0.458855264	-0.387638791	-0.558610234	-0.382846742	-0.524454995	-0.409419204	-0.647450195	-0.118470293	-0.260519881	-0.212673567	-0.367751641	-0.374115642	-0.548538933	-0.188973638	-0.214461905	-0.51885407	-0.170627155	0.606010156	-0.460030543	-0.366317664	-0.13983444	-0.413159482	-0.334410557	-0.258082655	-0.257144904	-0.138762317	-0.568620919	-0.023251776	0.090751574	0.079040629	-0.386593287	-0.294074277	-0.319925157	-0.167623492	-0.152012368	-0.09271076	-0.228943621	-0.244525544	-0.205550088	-0.35009438	-0.336830602	0.104733795	-0.36112556	0.628891489	-0.373288424	-0.587727592
10728	1.286286899	1.423932892	1.706322544	1.701507651	1.11976476	1.983594479	1.624585414	1.647273628	1.672281665	1.603501398	1.297852257	2.061662632	2.25699473	1.562392734	1.79876819	1.615524395	1.426723191	1.375192517	1.770019438	1.175380527	1.566698122	1.586273756	1.444059748	1.519557227	1.63284404	1.986615473	1.484299819	2.10155387	1.878632972	1.936958954	2.132576388	1.589817707	1.218508176	1.646126194	1.053897343	1.534560126	1.487682448	0.939978187	0.923094223	1.621523665	1.228931598	1.365635731	1.33034397	1.340635767	0.99873902	1.706558748	1.542807913	1.093713864	1.91099163
10730	0.464082503	0.460175336	0.837198828	0.998214959	0.624554659	0.751201842	0.848372922	1.256578742	0.756266901	1.097660825	0.304513678	1.087063055	0.646724795	0.883503927	0.860774057	0.508137248	0.575950894	0.377856461	0.467103332	0.57259311	0.66295881	0.908640646	0.910350985	1.092045749	1.304531222	1.086587759	0.47543697	1.092171049	0.942438084	0.496955852	1.433902152	1.168334081	0.497185016	0.682955176	0.402264935	0.682158036	0.674496568	0.309639488	0.430359983	0.117326384	0.511746967	0.756156235	0.708464589	0.965158856	0.475741514	0.932413226	0.7932407	0.417483642	-0.106502322
10732	-0.286577694	-0.009769457	-0.335715904	-0.066415815	-0.198664218	0.301728208	-0.004771114	-0.436825625	-0.075151254	0.090351361	-0.02732091	-0.097293469	-0.200038807	-0.068465462	0.2169753	-0.39527435	-0.414883858	-0.430119294	-0.292959314	0.079951646	0.577093459	-0.147645396	-0.175874703	0.153384591	0.532363136	-0.046101415	-0.171354046	-0.007401345	-0.171577823	-0.349113773	0.192429954	-0.089582328	0.12404547	0.210684634	-0.323659644	-0.121489949	-0.134627929	-0.348481341	-0.426597168	-0.037722044	-0.283380817	-0.065479449	-0.507347817	-0.183319967	-0.143473632	-0.058038606	0.214716638	-0.156086449	-0.181905795
10733	-1.088273812	-0.544362464	-1.003146003	-1.092414837	-0.908837376	-0.147528468	-0.601211253	-0.767891562	-0.668973384	-0.678928408	-1.072271355	-0.335390457	-0.514179925	-0.435492173	-0.731704352	-0.913459834	-0.660263576	-0.755566302	-0.545712956	-0.574162421	-0.973000079	-0.694491851	-0.381307476	-0.537037265	-0.50978301	-0.416393073	-0.850962247	-0.547408997	-0.120480562	-1.194260471	0.174087589	-0.780435221	-0.602875951	-0.314767581	-0.421619745	-0.83660129	-0.711918149	-0.674532141	-0.981098152	-0.295461815	-0.997505398	-0.576573139	-0.895399096	-0.617706873	-0.274445393	-0.485642992	-0.361047263	-1.032660952	-0.882638302
10735	0.032791435	-0.281270428	0.460697361	0.375144847	0.387847437	0.486767204	0.612747491	0.132803267	0.653844138	0.585072925	0.527782146	0.570234334	0.355822666	0.661185937	0.21725406	0.067237829	0.601188172	0.423123555	0.42802089	0.13042696	0.409566035	0.23234509	0.551820073	0.493330576	0.706259572	0.482697768	0.039984865	0.418543316	0.537355332	0.366123903	0.577970663	0.174846975	0.40348151	0.610392827	0.52108156	0.876234315	0.603654021	0.464595874	0.251111254	0.850404641	0.252421992	0.768699298	0.58135058	0.536004948	0.972022187	1.016512649	0.381995171	0.08402104	-0.325958124
10744	-1.615668846	-1.581309208	-1.569926666	-1.548802585	-1.709655886	-1.931295785	-1.462157805	-1.346386617	-1.341144896	-1.88937908	-1.451102369	-1.65651262	-1.81526939	-1.813627262	-1.482328358	-1.373958789	-1.447155693	-1.565287939	-1.298520576	-1.34673528	-1.602041449	-1.54042258	-1.429574077	-2.001187237	-1.653030156	-1.741647537	-1.292548506	-1.668549434	-1.221653356	-1.697020782	-1.722475779	-1.842005336	-1.069974048	-1.638017337	-0.786337871	-1.674840146	-1.754705645	-1.620465069	-1.699047902	-1.473826815	-1.21651146	-1.35385768	-1.723854297	-1.755760738	-0.839785905	-1.732141722	-0.507951308	-1.817106971	-1.141695102
10745	-0.03224712	-0.953979343	-0.971975378	-0.920681475	-1.19668906	-0.89536223	-0.581328398	-0.26093766	-0.727634229	-0.396399706	-0.676234764	-0.276156774	-1.143665149	-0.489306437	-0.868207462	-0.637237921	-0.920176782	-0.749150081	-0.8610982	-0.508102887	-0.632345145	-0.478478589	-0.829575588	-0.585754114	-0.614137073	-0.652538222	-0.74331026	-0.855572728	-0.817465385	-1.097050735	-1.208293482	-0.135542475	-0.682598475	-0.343570145	-0.28280175	-0.784413104	-0.252090648	-0.574141459	-0.70656147	-0.406730606	-0.884803216	-0.80430708	-0.776761697	-0.153266566	-0.278431884	-0.938399181	0.340785589	-0.79444662	-0.934125526
10747	-0.477358906	0.003402925	-0.218119716	-0.446385505	-0.336346169	-0.547726198	-0.225493153	-0.366261199	-0.337870074	-0.630766244	-0.481172751	-0.462951711	-0.522618124	-0.221571801	-0.419570632	-0.315708692	0.025849888	0.060228958	-0.148078325	-0.03418484	-0.373883593	0.005648098	-0.134752317	-0.453056328	-0.781285166	-0.178465215	-0.11271085	-0.2676669	-0.005227696	-0.162179954	-0.500587011	-0.726878416	-0.034545905	-0.570666506	-0.13783837	-0.067721987	-0.087807774	0.012684259	-0.264606881	0.275522384	-0.32764117	-0.135162757	-0.313345494	-0.09326686	-0.03496471	-0.268341902	0.067262124	0.050225241	0.138411411
10749	0.484315458	0.67152758	0.543185432	0.391249662	0.428267536	0.313043434	0.64165484	0.536295351	0.521182653	0.045079067	0.896642867	0.523957053	0.547741203	0.261316397	0.484399294	0.490789178	0.467250535	0.591326611	0.680015316	0.475567664	0.455134717	0.25583961	0.092923803	0.140960644	0.147580505	0.268084305	0.579111414	0.348303682	0.334416131	0.489427522	0.340770811	-0.007997879	1.095938821	0.655363049	0.564531944	0.805496035	0.400699255	0.564653824	0.543333347	0.768894738	0.396564869	0.698609184	0.42249871	0.507153722	1.136494413	0.490169318	1.017720652	0.676806314	0.370881402
1075	1.694155426	1.465495257	1.298331732	1.932598716	1.436351993	0.969698215	1.797165173	1.850514173	1.076142698	1.457772954	0.150289306	1.950085434	1.171971545	1.253698607	2.079138219	0.935952285	1.181764674	0.726936251	0.765339467	0.995246361	0.857931094	1.089060536	1.52141448	1.389735405	1.366522363	1.22720562	1.263443587	1.227763405	1.181486421	1.911007343	1.685666147	0.803223935	0.728920966	1.241540526	1.908542386	1.341562875	1.220758395	0.822674132	0.614252652	0.505578325	0.708108995	1.087853043	1.114927284	0.677939465	1.13366866	1.824689868	0.080944604	1.066248068	0.876442172
10750	-0.338325791	-0.414259313	-0.072383557	-0.327178442	-0.335201129	-0.268815233	-0.364367682	-0.406281258	-0.276719177	-0.843046039	0.162042619	-0.502111603	-0.252705386	-0.604419487	-0.239218628	-0.254621044	-0.425260835	-0.357362222	-0.318217617	-0.209624796	-0.406351865	-0.52124251	-0.472880146	-0.795820428	-0.899417431	-0.401211207	-0.273346498	-0.558988302	-0.412215456	-0.062810035	-0.51857666	-0.434409927	-0.280152548	-0.396209695	-0.13201868	-0.40563688	-0.463448442	-0.194193968	-0.251190826	-0.376082128	-0.159337802	-0.446087819	-0.529607082	-0.673868214	-0.108289534	-0.658719181	0.186275133	-0.270389554	-0.213548483
10752	-0.769060553	-0.01800879	-0.579438642	-1.200154149	-0.647151175	-1.221850541	-1.000462835	-1.140604608	-1.085034505	-0.473483175	-1.110374961	-1.123712384	-1.235895282	0.171208845	-1.012756835	-0.028772551	-0.373137394	-1.19016509	-0.997678378	-1.175484023	-1.096587337	-0.780912582	-0.570258744	-1.069624783	-1.023432538	-0.748474233	-0.912596687	-0.98668702	-0.964170062	-1.214010085	-1.205685829	-1.048428562	-1.100206072	-0.94879374	-0.819565809	-0.959039296	-0.819072	-1.383250968	-1.039425836	-0.954951843	-1.33460205	-1.061447076	-1.023409125	0.135655924	-0.597982369	-1.080894556	-0.369184455	0.113826106	-1.229774318
10753	-0.633669207	-0.57092511	0.214420639	-0.886139883	-1.030929346	-1.192158228	-0.731242168	-1.098114095	-1.038294517	-1.03844624	-0.580362388	-0.733989981	-0.604887019	-0.493804951	-1.17731027	-0.644349511	-0.20229874	0.237750916	-0.887889347	-0.65591758	-0.845187025	-0.676686904	-0.292023217	-0.943054771	-1.087774377	-0.920901791	-0.791536568	-0.585064987	-0.569335988	-0.814693539	-0.901121826	-0.916685092	-0.660801259	-1.188962286	-0.881514315	-0.720694009	-0.684736384	-0.373830834	-1.073931772	-0.6387513	-0.582328104	-0.586917632	-0.398216326	-0.009697097	-0.552228391	-0.82619749	-0.587505646	-0.930951831	-1.075573286
10755	0.317591442	0.434030258	0.455812782	0.771952763	0.300151617	0.403183541	0.853266685	0.789433933	0.465067752	0.607782558	0.392928577	0.657083659	0.686701058	0.455194059	0.619601401	0.52431098	0.378673028	0.424018725	0.619114057	0.680394142	0.612680728	0.698818662	0.634155323	0.753791078	0.891960991	0.793976388	0.480187123	0.554002662	0.563060036	0.877462141	0.577771062	0.806469243	0.527271721	0.46106904	0.431658256	0.535056681	0.923525337	0.464502055	0.468104834	0.654390001	0.5634612	0.478086862	0.438229075	0.929942716	0.708020957	0.702161176	1.043498453	0.670452251	0.337299627
10758	-0.225572279	0.319218088	-0.441984927	-0.032198094	0.043444068	0.091413297	-0.139507566	-0.207412433	0.155839977	-0.253706464	-0.0813585	-0.06363326	0.238624239	0.028435849	0.251214758	-0.023964407	-0.04125943	0.011143696	0.124883745	-0.176074982	0.213333278	-0.304493546	-0.070963528	-0.254981217	-0.35185743	-0.161645893	0.005128206	-0.024923723	-0.124990597	-0.102185225	-0.248638139	-0.110986537	0.072542336	0.347051527	-0.154812557	0.093783229	-0.211886223	-0.055660017	-0.114079373	0.481957394	0.062721241	0.068117856	0.100030359	0.075948397	0.148986197	-0.21621731	-1.100244562	-0.109524572	0.013523153
10765	0.164885086	0.303512694	0.846404601	0.408659129	0.289878311	1.435956717	0.569032422	0.399972709	0.583900877	0.947095607	0.711282609	0.399851402	0.683951321	0.807852577	-0.140184413	0.85854906	0.690637616	0.652756646	0.597799258	0.49889416	0.443823632	1.296521513	0.642088913	1.330768968	1.49132814	1.054441535	0.353752039	1.096640163	0.521313	0.169118273	0.796541193	0.856321817	0.136913341	0.253066401	0.080371175	0.725162955	0.673811396	0.518405807	0.703664336	0.105428335	0.876528201	0.403780023	0.463834857	0.659363988	0.426486556	0.536129135	0.166548221	0.558944165	0.778359323
10766	0.033609147	-0.138364794	-0.180428957	-0.147543972	-0.127562628	-0.546068463	0.015425851	-0.060946569	-0.303352193	-0.175591504	0.62538904	0.099262707	-0.188929391	0.053015496	-0.241818286	0.409599907	0.243359255	0.388558418	0.250993159	0.010164383	0.16152142	0.016264281	-0.229215769	0.001897041	-0.121651762	0.084999421	0.11343085	-0.209212607	0.082005776	0.164359112	-0.154113318	-0.290698172	0.039840126	0.390441257	0.047909336	0.055962278	0.102701158	0.08689937	0.155139185	0.033302988	0.360671274	0.146644938	-0.059972479	-0.158217124	0.236213493	-0.10173967	0.452874141	0.019399968	0.119125428
10767	-0.674975818	-0.916937359	-0.842464237	-0.844998102	-0.940621099	-0.052324534	-0.958810589	-0.784177104	-0.584798453	-0.5971569	-0.507236286	-0.996388505	-0.982295744	-0.799088362	-0.899685792	-0.679150486	-0.426403849	-0.641312044	-0.243232016	-0.869499663	-0.80629237	-0.920374671	-0.647381373	-0.821680619	-0.907150888	-0.740436809	-0.783857347	-0.809276629	-0.899779613	-0.525377869	-0.682245808	-0.602607369	-0.685357089	-0.856450719	-0.701206651	-0.529455176	-0.569488881	-0.673899654	-0.616488624	-0.78637522	-0.615583014	-0.968002373	-0.844442002	-0.724044569	-0.565128413	-0.641450449	0.107740448	-0.36475227	-0.336687844
10769	-0.09436477	0.232532438	-0.325026564	-0.428442115	0.393764034	-0.854596619	-0.379441528	-0.037912231	0.328433231	0.796373115	0.803846455	-0.09852331	1.322636996	0.541315034	-0.225778775	0.473751899	0.233484702	-0.063971092	-0.513918513	0.457040215	-0.108082107	0.253758192	-0.167404115	0.136822329	0.463507083	1.644058352	0.658279188	1.495996644	1.439699815	-0.200127803	0.302353199	0.647482618	-0.937115914	0.343393875	-0.011619112	-0.65031895	-0.103369971	0.148670461	-0.118237866	-0.858561287	-0.206843307	-0.605287231	-0.22874845	0.251789681	-0.517389567	-0.524621246	-0.24002181	-0.312316855	-0.35859223
10771	-0.347579571	-0.065492972	0.119770292	0.229327003	-0.068875271	-0.081176038	-0.130968388	-0.214726021	0.203644782	0.467553685	0.497947909	-0.112053396	-0.40614706	-0.111262338	0.223514229	0.223220518	0.047011263	-0.150307292	0.113179189	-0.465236974	-0.150768105	-0.024384924	0.168694889	0.489775252	0.762539138	0.272293564	-0.419921343	-0.008674172	-0.06290035	-0.003618058	0.615707625	0.678660981	-0.453994622	-0.041972591	-0.21006395	-0.212566922	-0.388976334	-0.192493499	-0.22337416	-0.675537214	0.019306507	-0.094858268	-0.115742577	0.433158646	-0.625451552	-0.153530411	-0.706620329	0.110767427	-0.266134585
10772	0.48107981	0.317463505	0.445889744	0.608116064	0.418995404	0.835495578	0.724336745	0.412108664	0.500848281	0.625736774	0.337151337	0.703473686	0.292179437	0.971918357	0.391547578	0.565428488	0.387218477	0.613726899	0.710376381	0.408647116	0.542881276	0.489928265	0.588144174	0.64612911	0.672538747	0.738177225	0.380257084	0.698785689	0.610529801	0.715568138	0.66664981	0.661526974	0.478594039	0.800809256	0.443452571	0.562975321	0.409390905	0.165091401	0.453704936	0.522701548	0.444784283	0.522971442	0.474535862	0.659886873	0.412595167	0.798559128	0.648297172	0.585387307	0.482095456
10773	-0.789946963	-0.87673629	-0.744198178	-0.822195318	-1.071570022	-0.683031976	-0.882173169	-0.820342587	-0.674491483	-0.877142494	-1.011364924	-0.960029303	-0.818437239	-0.658663886	-0.940170496	-0.859207277	-0.839878439	-0.880894335	-0.63258284	-1.070679471	-0.894472489	-0.77763558	-0.634572576	-0.908414709	-0.451771799	-0.697347118	-0.92806701	-0.701216894	-0.710254891	-1.090226105	-0.133986424	-0.766455574	-1.13758577	-1.085594812	-0.817589577	-1.265154237	-0.782775131	-1.183779064	-1.245033839	-0.965917093	-1.145710252	-0.629610936	-0.85625418	-0.911866112	-1.059740808	-0.920883116	0.006341877	-0.647497804	-0.637995643
10775	-0.176827513	0.12954494	-0.054334802	0.449916555	-0.194461263	-0.023858092	0.118607422	-0.091974484	0.166942757	0.108700677	0.122057766	0.057534404	0.002801943	0.122108121	0.35537219	0.08905079	0.151773819	0.070705125	3.303975477	0.121007008	0.229788635	-0.005943034	0.035040706	0.100557999	0.135024962	0.6631564	0.568530262	0.399941752	0.380400376	0.190371233	0.407780633	0.019355233	0.434213459	0.360319607	0.388584151	0.073590963	0.176284223	0.530624332	0.280408695	0.528563699	0.438260518	0.315759823	0.089301448	0.100134689	0.363209206	0.074737506	-0.515601313	0.002638953	0.047917212
10776	0.176474107	0.281047618	0.022836039	0.210702132	0.204601862	0.765424704	0.104120469	-0.240562521	0.249057865	-0.488096517	-0.030584713	0.60523688	-0.053932947	0.056527731	-0.110249465	-0.060546062	0.056369943	0.076614826	-0.046677806	0.027148007	0.022018586	0.592197716	0.214804006	0.034391602	0.572735555	0.641811653	0.467673404	0.351997422	0.417968278	0.617860129	1.38273137	1.027786085	-0.18226491	1.123652885	0.188165404	0.105630184	0.126959046	0.052814062	0.036563806	0.070843049	-0.152103828	-0.008756209	-0.071222668	0.685693598	0.659221493	0.633859214	-0.0074228	-0.184119257	0.254431825
10778	-0.420383636	-0.641963174	-0.298938997	-0.624937528	-0.680580595	0.143455083	-0.776892884	-0.752319111	-0.385838636	-0.45042794	-0.554400005	-0.540418751	-0.861418337	-0.452060592	-0.758983624	-0.42985559	-0.608917652	-0.445989071	-0.588016425	-0.571647824	-0.774472289	-0.536371266	-0.740206796	-0.300601125	-0.403925852	-0.634002703	-0.750775719	-0.548914398	-0.601013195	-0.610231723	-0.933990365	-0.452689563	-0.862249781	-0.688007886	-0.626181496	-0.618446633	-0.733849834	-0.562413157	-0.502742413	-0.902362378	-0.482692247	-0.609115069	-0.697795732	-0.344484996	-0.684013449	-0.596049461	-0.162552255	-0.7408493	-0.577878661
10781	-0.229580268	0.184591538	0.101037354	-0.112302473	0.270496935	0.617946142	0.057298421	0.004433823	0.170359138	0.28248365	0.095859968	-0.042381966	0.143270704	0.1611753	-0.098029873	0.074356978	0.214269619	0.147893493	0.431225775	0.340546573	0.106431518	-0.085819885	0.480935263	0.363809303	0.533786485	0.079481878	0.043177558	-0.003019597	-0.012266894	-0.253121144	0.325135511	0.288278218	0.20403979	-0.119312463	-0.060226098	0.00134254	-0.090958208	-0.065452934	0.179066057	-0.086465046	0.025194323	0.087810737	0.272118833	0.185269643	0.053856588	0.232632667	0.190582102	0.392606396	0.20670821
10782	0.149299382	0.35612114	0.38367535	0.408295173	0.245081254	0.141529477	0.676686396	0.312807563	0.234477696	0.409694193	0.17038004	0.262685374	0.387539581	-0.004890581	0.462215318	0.165564709	0.275851417	0.458049269	-0.086683741	0.286116454	-0.131619277	0.12811485	0.076351646	0.091021261	0.115765647	0.334920172	0.158718004	0.188039041	0.204875756	0.384201551	0.280477712	0.123738798	0.200032697	0.098925928	0.308319935	0.136951751	0.135140408	0.35369178	-0.102536462	0.400324211	0.179006938	0.254011102	0.176727342	-0.013405531	0.577757506	0.328264915	0.203746608	0.263797077	0.455652642
10786	-1.118023274	-0.972180759	-1.003729513	-0.980479739	-0.885073523	-1.059280887	-0.929524965	-1.000196884	-0.932241447	-1.010898917	-0.957368856	-1.183884114	-0.947688317	-0.686923666	-1.010168112	-0.955129484	-0.700368881	-0.770195015	-0.806527755	-0.69480756	-1.002589503	-0.955571444	-0.909455437	-0.962643475	-0.776916464	-0.7471108	-0.675753458	-1.041102895	-1.016564014	-0.91200061	-0.99359701	-1.032768332	-0.767848619	-0.942868309	-0.904390735	-0.859727974	-0.807201615	-0.613428462	-0.912725118	-0.944991153	-0.915979277	-0.865180399	-0.855748341	-0.9300232	-1.267531639	-0.98797026	-0.994437658	-0.832528957	-0.81434985
10787	0.366684589	0.535605813	0.481680817	0.433055983	0.583461305	0.768192642	0.58689278	0.775388809	0.596590387	0.762054553	0.274337226	0.915456671	0.886396833	0.486061391	0.846370847	0.962292222	0.23532568	0.485663814	0.539071641	0.533429941	0.659125312	1.209754519	0.76481624	0.855330924	1.1587306	1.087911369	0.351288118	0.985988588	1.020008574	0.291412022	0.462565172	0.791503894	0.434559123	0.767734825	0.479542755	0.815177123	0.604306544	0.175917618	0.368651437	0.490323323	0.813224489	0.543023453	0.948916457	0.674210972	0.785513671	0.554392168	0.899894307	0.206388804	0.18688105
10788	1.169767521	-0.410665341	-0.294701285	0.525724293	0.434215523	-0.198678718	0.33475	-0.070639721	-0.207583123	0.331384903	1.835585007	-0.295243498	-0.232530171	0.498492415	1.555680444	-0.434508939	0.538528076	-0.101768844	0.247987983	0.380350172	0.52951965	-0.20815126	0.232856861	-0.254660284	-0.179493062	-0.164860915	0.875360317	-0.419699448	0.05455937	0.854350861	-0.533216327	-0.361543083	0.16304036	0.12414747	0.125060565	0.131488879	-0.017957214	0.805033755	0.371356808	0.922888291	-0.326534462	0.771958452	0.160383649	0.039139962	0.814123781	0.196041494	1.126513177	0.922988666	0.621777092
10791	0.62488829	0.556275167	1.265512257	1.596842506	0.442263296	0.057347077	0.851029138	0.70155379	1.512975733	0.959104266	0.10031475	0.627436821	0.503580223	0.666457248	0.157355335	0.4046435	0.7855744	-0.165313576	-0.204105719	0.143598082	0.134526195	-0.046336705	0.594841792	0.89441746	1.158766074	-0.105695988	0.586220163	-0.047281565	-0.144075742	0.950510014	0.259918844	1.693420709	0.409060928	0.620629129	1.004281818	0.513852705	0.24425537	1.390243461	0.539117521	-0.232196439	1.160445926	0.719120439	0.12044559	-0.272617922	1.039602449	0.246889655	0.439142202	0.273507034	0.098300196
10793	-0.68892216	-0.788724096	-0.896788985	-1.176909874	-0.607621296	-0.481906922	-0.621544774	-0.442601953	-0.583239298	-0.238977775	-0.243253318	-0.686814913	-0.441679611	-0.541772477	-0.289319351	-1.429332289	-0.684277563	-0.18144772	-0.657033461	-0.641936284	-0.691819325	-0.7122288	-0.169854858	0.114285421	-0.472911654	-0.413434211	-0.486869581	-0.627960747	-0.497908662	-0.611518686	-0.130245028	-0.729450458	-0.554744863	-0.569811414	-0.492219273	-0.846651779	0.140102354	-0.349747066	-0.690868097	-0.452820647	-0.376044888	-0.65935121	-0.353310809	-0.487843751	-0.045234117	0.137502356	-0.307354936	0.046247662	-0.695370413
10794	-0.991268784	-0.960051262	-1.277717751	-1.18908511	-1.28204129	-1.627583998	-1.152465434	-1.144730673	-1.019787277	-0.936567255	-0.80154514	-1.388870534	-1.136865883	-1.241178837	-1.226892069	-1.127766917	-0.586921411	-1.044947947	-0.823498103	-0.655174306	-1.016100512	-0.965014305	-1.048538868	-1.017700227	-1.464384915	-1.265900976	-0.879532574	-1.117050091	-1.245121099	-1.378930765	-1.472561819	-1.257737556	-0.931766975	-1.34059115	-1.252653478	-1.033428292	-0.842440244	-0.307158599	-1.229928558	-0.625891578	-0.383268177	-0.979603865	-1.096997391	-1.196939186	-0.515154078	-0.725445891	0.56688553	-1.08236687	-1.169099937
10795	-0.512462205	0.317982796	-0.198832404	-0.788025318	-0.661377589	0.406949512	-0.837510783	-0.333628657	-0.3288261	-0.64096933	-0.459526661	-0.603164025	-0.601097623	-0.566909745	-0.691563871	-0.507170235	-0.859022447	-0.439615726	-0.595578384	-0.451935997	-1.036855148	-0.822233294	-0.28216771	-0.577571125	-0.091336971	-0.595179514	-0.839955452	-0.406978486	-0.56346479	-0.49512681	-0.086125123	-0.196394222	-0.664201185	-0.423794716	-0.550721403	-0.845647207	-0.734508425	-0.250273982	-0.508933571	-0.775037835	-0.792175471	0.033136562	-0.304954979	-0.299310876	0.230627179	-0.272253211	0.052169497	-0.385529049	-0.175168708
10797	0.802828591	0.522442948	1.434381259	0.450672286	1.07340202	1.822999741	0.864420505	0.92528355	0.292435887	0.493015624	0.083684137	1.606453479	1.274069641	1.799257494	1.242525708	0.806965586	0.72535577	0.413203963	0.724458827	0.911629174	1.10496915	1.560080108	1.673902705	0.747443426	0.973024022	1.330319472	0.601280274	1.274174683	1.214689614	0.350126426	1.430175583	1.645444125	0.477195172	1.50286021	0.383405701	0.798073613	0.925726093	-0.021480651	0.448978443	0.613478528	0.591879519	0.915949466	1.16569326	1.664440459	1.255971438	1.714432901	-0.021901847	0.166451791	2.183356672
10798	-0.82740423	-0.860106049	-0.80110507	-0.927984951	-0.830982332	-1.04362418	-0.905760725	-0.758851737	-0.739205043	-0.841135934	-0.542366107	-0.868862365	-0.824656821	-0.715793331	-0.851509477	-0.82419837	-0.59018815	-0.777567384	-0.677505426	-0.6867373	-0.910845558	-0.762598561	-0.768086835	-0.849895987	-0.998986447	-0.839786358	-0.860919908	-0.886479121	-0.783691545	-0.851993043	-0.88493717	-0.946394355	-0.639421372	-0.886555679	-0.802346956	-0.774761283	-0.77962622	-0.727109429	-0.801202693	-0.6600191	-0.695561891	-0.648438728	-0.696684746	-0.823552037	-0.357615555	-0.732510328	-0.505072906	-1.032149918	-0.803051989
10799	-0.146934071	0.316509413	0.123403594	0.161580685	-0.238761557	1.357990039	0.27707677	0.367022383	-0.077709254	0.304528309	0.08448278	0.474537354	0.289626967	-0.038478639	0.2161775	-0.112449627	0.073778024	0.274702003	0.734198416	0.34005972	0.494331706	0.614387568	-0.160491129	-0.036566382	0.02954265	0.025486	0.210716878	0.508209639	0.409084423	0.136575374	0.071811128	-0.211750107	0.252833557	0.840775192	0.126424035	0.743567204	-0.204243735	-0.168907363	-0.222258853	-0.003918662	0.112008856	0.310603543	0.047983894	-0.635279228	0.424761518	0.44228602	0.655152865	-0.907356286	0.249778736
108	-0.595204205	-0.84662734	-0.601031569	-0.618386529	-0.679999803	-0.713233035	-0.496376926	-0.824507324	-0.541554538	-0.420812287	-0.402455937	-0.691329598	-0.596948672	-0.298927969	-0.646298708	-0.67498743	-0.410421025	-0.593327779	-0.305445708	-0.580881292	-0.531098045	-0.629938502	-0.423331546	-0.760236701	-0.682837924	-0.700959807	-0.313761705	-0.677737983	-0.534587576	-0.559864445	-0.51035317	-0.674901719	-0.439988521	-0.640670438	-0.359327908	-0.347165735	-0.33302382	-0.160540846	-0.361140799	-0.207052273	-0.389445545	-0.409611449	-0.115543567	-0.282276151	-0.39831945	-0.352534195	-1.056965342	-0.406008154	-0.477219762
1080	0.021415803	0.085504292	-0.728336439	-0.264716179	0.996570228	-1.321210769	-0.652812915	-1.214631845	0.425299032	-0.443453394	-0.333524786	-0.925731758	-0.553042404	-0.60395169	-0.8434339	-0.681617799	0.409134653	0.154032921	-0.57660435	-0.450255849	3.209577853	-0.325780773	1.209994797	-0.536759156	-0.4911045	-0.705046711	-0.319367723	-0.308809749	0.129903172	-0.7595745	-0.606701589	-1.012101961	1.91619367	-0.807044498	-0.565412413	0.060430692	-0.334860605	-0.686755676	1.294158626	0.375088217	-0.369354254	-0.271329448	-0.587700576	-0.362995541	0.589966076	-0.547995855	4.062461617	-0.516885692	-0.509725787
10801	1.083729154	0.466495438	0.955691982	0.685549261	0.749870674	1.039620231	0.513124976	1.913863735	0.311967836	1.185961193	0.835750378	0.993563425	0.228119903	0.733861801	1.002764656	1.18671249	0.58121837	0.100146146	0.69920172	0.902459098	0.939684279	0.873775641	0.717868206	0.990939093	1.649200056	0.508522971	0.413116366	0.564842917	0.417804669	0.064453345	0.427056817	1.156140575	0.744872239	1.091523188	0.865758394	1.098988197	1.098972907	1.107001644	0.974134205	0.94711104	0.688621859	1.244521122	0.75486038	0.650213448	0.926329402	0.945779757	1.65562809	1.117600684	1.089344053
10803	-0.952454777	-0.867332077	-0.960749529	-1.054213007	-1.058352161	-1.155734449	-0.911019572	-0.990025476	-0.907657807	-0.871247469	-1.049912681	-1.14766407	-0.953496006	-0.937077963	-1.074867251	-1.080813492	-0.846534818	-0.9487152	-0.97288742	-0.89950029	-1.016471259	-0.787264871	-0.765059802	-0.964460315	-0.923281097	-0.830742883	-0.968328092	-0.832844698	-0.872030164	-1.123631298	-0.997695157	-1.095448997	-0.83827999	-1.062405288	-0.850857112	-0.935419134	-0.735724965	-0.858898686	-0.900270374	-0.769712811	-0.933289606	-0.77409958	-0.852417298	-0.900909328	-0.687323413	-0.99575735	-0.71569999	-1.09591299	-1.100224978
1081	-0.643647742	-0.860984161	-0.877118284	-1.001898717	-0.949093398	-1.05255085	-0.710798876	-0.988193157	-0.775829754	-0.764181671	-0.697335905	-1.135145231	-0.919094697	-0.670775179	-0.964641366	-0.934354224	-0.699962703	-0.808722098	-0.760064427	-0.715711581	-0.748238117	-0.554229035	-0.786479619	-0.9323044	-1.083537379	-0.760805862	-0.495310747	-0.738036223	-0.635696385	-0.990370527	-0.698228593	-0.819104141	-0.761635789	-0.998418831	-1.033893876	-0.982446327	-0.62558048	-0.784942015	-0.796711141	-0.625229235	-0.742085305	-0.652827282	-0.409055007	-0.761393632	-1.126682401	-0.656746461	-0.327114355	-1.052384813	-0.779907182
10810	-0.745808463	-0.622815344	-0.45215774	-0.412571374	-0.245609024	0.000496639	-0.707332972	-0.514338083	-0.08898961	-0.546998693	-0.144307722	-0.821774008	-0.502999369	-0.297731547	-0.530989839	-0.593840407	-0.338588867	-0.763573544	-0.25176397	-0.368178334	-0.371497006	-0.404360406	-0.493745609	-0.693424887	-0.511382962	-0.502906148	-0.598501378	-0.772634204	-0.515954946	-0.88101017	0.056743616	-0.625514838	-0.280335432	-0.034400264	-0.283417178	-0.44157562	-0.523665914	0.013595852	-0.067445647	-0.204476532	-0.358655902	-0.243010911	-0.448101084	-0.449293697	-0.328475958	-0.796955362	-1.36049029	-0.277103878	-0.127199497
10814	-0.647828863	-0.426473644	-0.579882872	-0.381956915	-0.764209039	-0.758838538	-0.758612097	-0.683361229	-0.636667026	-1.298034496	-0.403589009	-0.950680255	-0.457542454	-0.782633889	-0.155608876	-0.667046057	-0.716220678	-0.650703707	-0.569991861	-0.44561198	-0.79812395	-0.825766551	-0.826018283	-0.991594707	-1.280098893	-1.082579113	-0.622562413	-0.98608208	-1.099696598	-0.828179876	-0.997970169	-1.260542652	-0.632385555	-1.122983386	-0.454418768	-0.574932684	-0.74580486	-0.513490595	-0.621610427	-0.446611143	-0.382122163	-0.727093783	-0.696361064	-0.773036469	-0.240229902	-0.831270256	0.136003001	-0.282170601	-0.570261653
10825	-0.710661342	-0.620117592	-0.762744078	-0.911510472	-0.881765822	-1.023209584	-0.944963308	-0.795349925	-0.904060591	-0.89173525	-0.744287768	-0.883267867	-0.581050643	-0.772758758	-0.901129026	-0.812039608	-0.696889858	-0.886473709	-0.766577353	-0.778249944	-0.886436357	-0.773468326	-0.686155515	-0.840860323	-0.891122275	-0.987877099	-0.920853106	-0.780267653	-0.608773596	-0.839869943	-0.880492284	-0.955960353	-0.870475408	-0.989479809	-1.063719484	-0.805374392	-0.753200929	-0.565371035	-0.89382251	-0.602244632	-0.861896593	-0.703572865	-0.759243113	-0.758467502	-0.657444793	-0.859186301	-0.536309357	-0.693479772	-0.783076348
1084	0.812685892	0.622774583	0.623383551	0.456221215	-0.004160028	0.512914697	0.931811622	0.116504957	0.609495095	-0.179240274	0.961986774	0.132937209	0.3482389	1.011755919	0.623758083	0.335175676	1.220365326	1.135968254	0.774331991	1.517777305	0.117842376	0.679474931	1.393655018	0.929784734	-0.097010141	0.830704111	0.798799277	0.050170955	0.499194396	0.364967487	0.197723794	-0.634171397	1.126075345	0.255894748	0.933776864	0.851922218	1.531415171	1.224305693	0.904268067	1.222289784	0.250255053	1.112123457	0.928629735	0.458446619	1.2333186	1.312500749	2.295636347	0.608123975	0.607278925
10840	-0.63978339	-0.376836012	-0.61573582	-0.447045705	-0.662939483	-0.554929115	-0.609720533	-0.513376331	-0.360507581	-0.99235754	-0.367515465	-0.63071974	-0.225067886	-0.620760116	0.101915698	-0.621292522	-0.35818182	-0.563758375	-0.56986004	-0.590305034	-0.554078045	-0.6009994	-0.519440849	-0.777803482	-0.649554627	-0.597588132	-0.45410035	-0.622241409	-0.552095938	-0.376594378	-0.462896405	-0.827274132	-0.511054209	-0.412791619	-0.222766902	-0.608390084	-0.597968003	-0.304826287	-0.328195079	-0.490674254	-0.395775923	-0.599457367	-0.50428527	-0.725660174	-0.763127117	-0.496987333	-0.353185991	-0.246142136	-0.525792962
10844	0.133722386	0.167204493	0.263952386	0.154817372	0.186549612	0.194329006	0.016475883	0.536375701	0.166926547	0.364306912	0.096656577	0.881459921	0.119396406	0.247989342	0.16020001	0.301774584	0.129359376	0.017656357	0.162632182	0.184295863	0.504524742	-0.010590996	0.096781459	0.288276452	0.476417423	0.071005532	0.153084851	0.099885107	-0.120988885	0.259686996	0.107860886	0.353637235	-0.142953581	0.23622929	0.388461798	0.07263679	-0.075074853	0.173771024	0.633950403	-0.05803947	0.592900715	0.202204874	0.095904858	0.115824558	0.283486349	0.066912342	0.348383073	0.02998554	0.290112493
10845	-0.354860283	-0.17122114	-0.028123012	-0.289771455	-0.110942163	-0.066790049	-0.278132137	-0.075884899	-0.203267038	-0.179360994	-0.077920923	-0.08118082	0.331407499	-0.024689261	-0.151046734	0.005273048	-0.303601492	0.452923703	-0.238771555	-0.219288574	0.293978059	-0.091037545	-0.019236627	0.11431831	-0.074962103	-0.073781765	-0.162832271	-0.089362667	-0.099866331	-0.359669675	-0.247647379	0.033286806	-0.127876711	-0.097169855	-0.159501557	0.003901322	-0.291276167	-0.097255228	-0.419903793	-0.134521035	-0.323849496	-0.121206275	-0.033640458	-0.005147591	0.297335227	0.109584948	0.131926854	-0.50867234	-0.359624946
10846	-1.136764674	-0.751067436	-0.953375858	-1.334003224	-1.004876119	-1.173891865	-0.872044601	-1.044052442	-0.924525401	-1.278305102	-1.067780311	-1.123482181	-1.077272481	-1.122647085	-1.191661707	-0.936751638	-1.011962844	-0.790838254	-0.922915474	-0.882134598	-1.146489013	-1.074716952	-1.041268622	-0.980530401	-1.42445322	-1.303740412	-1.166400285	-1.042244533	-0.926247075	-1.265492666	-1.240001809	-1.344416592	-0.937551671	-1.21752353	-1.108932134	-1.210886537	-1.199970717	-1.20610685	-1.086167383	-0.705621037	-0.947063566	-1.104094682	-1.146479185	-1.166888944	-0.575932684	-1.02822695	-0.358468864	-0.84520911	-1.288737158
10850	-0.793569415	-0.776040956	-0.941309457	-0.910842079	-0.841622805	-1.007049957	-0.840012131	-0.842559135	-0.809502858	-1.016302925	-0.460809945	-0.766226202	-0.966988193	-0.847683801	-0.92425271	-0.823926578	-0.642249755	-0.795411025	-0.621991805	-0.778018465	-0.911639542	-0.827513738	-0.858719481	-0.875131171	-1.155283221	-1.014351005	-0.65033781	-1.031211769	-1.05398131	-0.770224162	-1.122781967	-1.072461923	-0.454316714	-0.920185937	-0.7458574	-0.739481852	-0.75578328	-0.538936569	-0.835335014	-0.538550957	-0.646258689	-0.763938217	-0.848517553	-0.805900738	-0.435482391	-0.823892181	-0.467670807	-0.587678326	-0.607968286
10856	0.386887966	0.283518716	0.625082716	0.496247935	0.940952164	0.839410866	1.111846024	1.038832141	0.649857134	0.541301076	0.659949737	0.89221711	0.514569596	0.844138308	1.237973306	0.88022632	0.599801919	0.638827498	1.136355606	0.405385764	0.851667222	0.691799657	0.561247749	0.361541106	0.685799593	0.372843195	0.586471715	0.490858047	0.437468087	0.750854763	0.879746187	0.456471034	0.860717708	0.876237175	0.543256789	1.1242353	0.611704996	0.965829699	0.707616074	1.626995496	0.644822702	0.800617993	0.688435346	0.74332238	1.399369614	0.983361689	1.287410392	0.657541906	0.894021017
10857	0.456762139	1.005865433	1.024874682	0.964605318	1.131976299	1.72652932	1.106452673	0.686157206	1.479751272	1.182663675	0.986843379	1.267720124	1.531327079	1.368836824	1.228598448	1.236475718	1.062971138	1.055451151	0.779710473	1.101659538	1.514632912	1.38991791	0.82303103	1.60618915	2.017697674	1.063593258	0.694165999	0.813698013	1.01588849	1.815552109	1.915433307	1.045840189	1.237859296	2.196633227	1.21967482	1.097735804	1.541956976	1.064426383	0.929165673	1.921700502	0.969920811	1.786085136	0.834061646	1.727604243	1.300843903	1.387346099	0.897375026	0.960367617	1.616868412
10859	-0.130188322	-0.745227472	-0.548893501	-0.636143258	-0.573318171	-0.342574897	-0.536788446	-0.594842954	-0.419426728	-0.505318223	-0.51693766	-0.429784954	-0.139611524	-0.422882432	-0.494636835	-0.487163654	-0.566967771	-0.541851683	-0.613080462	-0.398734769	-0.665214314	-1.037625422	-0.687426997	-0.433681124	-0.573880555	-0.561614107	-0.225126699	-0.512516538	-0.537785439	-0.433334535	-0.76046493	-0.762380139	-0.420220146	-0.509016906	-0.491528015	-0.388593234	-0.638663986	-0.351011957	-0.58217241	-0.441927671	-0.492694564	-0.35302653	-0.778392014	-0.874309693	-0.044097521	-0.759905954	2.239119053	-0.466720217	-0.270971737
10863	0.05473147	-0.181663515	-0.264214534	-0.144920534	0.312593856	-1.021081053	-0.034443121	-0.493190444	-1.035768081	-0.437807219	-0.894464033	-0.853656342	-0.327883458	-0.394560619	0.086485868	-0.321797688	0.036401134	-0.29814488	-0.671215467	-0.189748605	-0.796830099	-0.197519827	0.313855452	-0.279522546	-0.223189307	-0.874636969	-0.91784448	-0.665152795	-0.776072978	-0.248288317	-0.833578331	0.310171028	-0.745006179	-0.796585422	-0.299038432	-0.564333254	-0.358239774	-0.895472643	-0.567404684	-0.493551364	-0.105676475	-0.407832165	0.411912161	0.186041759	0.81006702	-0.696215897	-0.010817686	0.127824028	-0.512260606
10865	0.5012679	0.439498304	0.223806614	0.529425105	0.369679638	0.245366825	0.145048299	0.048505414	0.109959852	-0.066273603	0.224284999	0.166252882	0.310868995	-0.2772605	0.234249147	0.198151585	-0.078352262	-0.037703195	0.076865879	0.208722188	0.529625302	-0.375869761	-0.095705255	-0.153033304	-0.021618743	-0.443210105	0.15312113	-0.168493794	-0.249587805	0.337679157	-0.454126101	0.119662536	0.506641464	0.517265466	0.643417666	-0.038358716	-0.170775657	0.092792186	0.72169037	0.043637312	0.141657728	0.22541884	-0.070486159	-0.072200072	0.555907066	-0.207616157	0.704450752	0.480407979	0.936805521
10867	-0.090142138	-0.079889147	-0.283433126	-0.293922277	-0.251543499	-0.684126153	-0.044915845	-0.306641352	-0.076576759	-0.432107283	0.231554015	-0.328541162	-0.311348618	-0.226282982	-0.27488992	0.008161628	0.208259866	0.136188165	0.355846534	0.18522838	-0.118169986	0.196016893	-0.147734569	-0.268743241	-0.179293885	-0.194576464	-0.065574036	-0.078592743	0.355054154	-0.078470848	-0.126732434	-0.565951972	-0.175019952	-0.373335188	0.387258651	0.098014307	-0.065737255	-0.243132173	-0.07194754	-0.158132221	-0.036184018	-0.103419854	-0.52647146	-0.206444405	0.247535705	-0.183132026	0.78686967	0.088544954	-0.076861866
10868	-0.017331887	0.126721303	0.02385767	0.07281376	0.172820003	-0.032786682	0.12190376	-0.246746711	0.128025594	-0.08517435	0.428026845	-0.149185934	0.084311495	0.028592862	-0.121613112	-0.08388697	0.032357032	0.094236665	-0.12173669	0.219091046	0.40546069	-0.370826832	0.351281702	0.030969394	0.106130514	-0.206909087	0.019503014	-0.145298205	-0.196292796	-0.013722094	-0.025867576	0.401821302	-0.159411442	-0.428870262	0.17065144	0.107302408	-0.150789379	-0.100380847	0.350915376	0.092718919	-0.176016396	0.137330711	0.232888607	0.064266635	0.042075855	-0.081339939	0.56945988	0.295378511	-0.031568975
1087	-1.002705395	-1.180658124	-1.020024876	-0.905827045	-0.89652503	-1.28900236	-1.298408503	-1.17093652	-1.088263515	-1.393881104	-0.949918659	-1.475265636	-1.318415697	-1.257049853	-0.987597639	-1.111559848	-0.902861029	-1.135162938	-0.974609191	-1.189908751	-0.028307594	-1.196668384	-1.222562149	-1.318834798	-1.288332998	-1.130498496	-0.931744384	-1.239698016	-1.233098557	-1.203040007	-1.143248098	-1.20951904	-1.143544118	-1.343120933	-1.201638186	-1.105785224	-1.305271225	-1.141237175	-1.0009034	-1.047169453	-1.215050744	-1.154777238	-1.04983662	-1.173629967	-1.444185386	-1.167360123	-1.322365956	-0.935189889	-1.16183165
10871	0.076542409	-0.629853748	-0.412928271	-0.105239175	-0.38022857	-0.813449514	-0.143890443	-0.40884893	-0.464821458	-0.564711436	-0.203325538	-0.120323735	-0.539411768	-0.473424939	-0.368250536	-0.479236903	-0.210320403	-0.310114293	-0.367101273	-0.336605675	-0.515610544	-0.470042397	-0.296079789	-0.496171467	-0.784564435	-0.323927362	-0.101443962	-0.484897453	-0.442226194	-0.184118318	-0.691509552	-0.637852454	-0.079352006	-0.129948771	-0.962282545	-0.164461833	-0.22901283	-0.278190391	-0.392106075	-0.047181439	-0.307367011	-0.16512395	-0.53801074	-0.442233229	0.491248357	-0.082025241	0.271368821	-0.370812852	-0.178302157
10873	-0.585137862	0.065963077	-0.129777549	-0.080732896	-0.182965906	-0.259091202	0.015830388	0.260509198	0.050195071	-0.503294945	-0.412042121	0.698524091	-0.367209539	-0.061785712	-0.284078466	0.111997488	0.062163834	0.581876738	-0.541786335	0.238032829	-0.103975299	-0.194568344	-0.528348558	0.661479331	0.958111028	-0.475995517	-0.074527632	-0.858518238	-0.739499225	0.080746074	-0.487669522	-0.657185892	0.042275479	0.368043544	0.638723079	-0.01521403	0.088936449	-0.367336766	0.3666612	-0.342609148	-0.228212473	-0.155625274	0.010188391	-0.130929417	0.195530105	-0.067899846	1.052894166	-0.333407486	-0.108659208
10874	-0.175374616	0.429540248	-0.353485532	0.126215313	-0.886085382	0.923357309	1.135082508	0.866548653	0.089560536	-0.190951687	-0.459091825	0.153849653	-0.671733787	-0.213318411	-0.048615323	-0.558523928	0.083924534	-0.448435814	-0.112127249	-0.147004217	0.048636886	-0.251300844	-0.007403923	0.178662126	0.276607525	0.597692012	0.222508052	0.34344905	0.535429634	-0.288204213	3.007651978	-0.799451442	-0.529540848	-0.949642246	-0.264841343	-0.069555146	1.953374879	-0.350866996	-0.569574129	0.03179538	-0.598354613	-0.166877077	-0.241122129	-0.624165332	-0.347616271	0.656763574	0.502374608	0.282514663	-0.784578309
10875	1.138092183	0.345973498	0.562819628	1.033460666	0.79772593	0.489073823	1.533092772	0.494969634	0.037553124	0.966430434	0.088000476	1.190415627	0.85778955	1.120102725	0.751160687	-0.23352807	0.032880922	0.165847896	0.052013915	0.514409849	0.162161265	-0.182510888	0.731428347	0.663303983	0.206013435	-0.037886716	0.027323331	-0.124209991	0.099297727	1.927770533	0.224807473	0.740267698	0.403121805	1.141872054	1.7224102	0.169848076	0.028529337	0.084143828	0.172651191	-0.107177103	0.029835185	0.693418021	-0.1697849	0.126758894	0.703855313	0.957317645	0.993840614	0.178074425	0.229793598
10876	-1.307212641	-1.369816698	-1.376540066	-1.458152745	-1.611526648	-1.412879959	-1.228989232	-1.332264667	-1.151131215	-1.411709301	-1.287782461	-1.504936984	-1.372759627	-1.179025452	-1.428474993	-1.352528901	-1.162825864	-1.280502802	-1.290785316	-1.087522649	-1.471234508	-1.228718537	-1.236416986	-1.382963884	-1.390094413	-1.341589693	-1.243326536	-1.128012802	-1.310892682	-1.282357095	-1.133357247	-1.250788778	-1.418481373	-1.259442254	-1.052933319	-1.388488566	-1.250398863	-1.205555637	-1.197577789	-1.276573921	-1.326483948	-1.237886539	-1.151245344	-1.192599864	-1.393547805	-1.189709808	-0.770038081	-1.145460731	-1.364841939
10879	-0.682928764	-1.036328683	-1.330232634	-1.57005944	-1.209460856	-1.322825595	-1.10288989	-1.411727724	-1.278944315	-1.144825041	-0.783794087	-0.98472459	-0.985213193	-1.157869361	-1.50383551	-1.456841859	-0.597463971	-1.068919792	-1.116381076	-0.890477696	-0.998189647	-1.024005892	-0.895751766	-1.084950361	-1.107147101	-0.856016746	-1.131533357	-1.001979234	-0.770594922	-0.978145569	-0.881153274	-1.333795237	-0.909163784	-1.54161564	-1.426038366	-1.118274844	-0.923810539	-1.088478448	-1.371598698	-0.582267952	-1.037372134	-0.828598072	-0.83909382	-0.935856079	-0.519613418	-0.795638998	-0.39416607	-1.389665325	-1.379852351
1088	-1.163924953	-1.640662165	-1.376472768	-1.473486759	-1.427374549	-1.826369148	-1.441612554	-0.815972192	-1.484245045	-1.325768582	-1.278914845	-1.924934951	-1.161536355	-1.342959899	-1.362164548	-1.198077119	-0.89326107	-1.065132816	-1.297461915	-1.144576141	-0.883692726	-1.350305878	-1.139208723	-1.436577098	-1.601709727	-1.050382662	-1.071336004	-1.282563275	-1.162313539	-1.986507911	-1.253865244	-1.369436268	-1.311129535	-1.456014777	-0.894897513	-1.347708977	-1.379347639	-1.065263147	-1.215546548	-0.885971895	-1.470234773	-1.153140664	-1.216006839	-1.593587393	-1.367678917	-1.02811834	0.553902298	-1.57499782	-1.117165348
10882	0.254243668	0.160851301	0.306571311	0.170333499	-0.138366603	0.246988213	-0.044962729	-0.01737394	0.222208354	0.028066302	0.635666324	-0.002725004	0.229948824	0.388435857	0.201204154	0.037926691	-0.012175851	0.046464758	0.231969927	0.105235736	-0.062528515	0.028582254	0.288033638	0.106014315	0.06328323	0.072917233	0.126851589	0.002211157	0.047531769	0.041699484	0.402731614	0.418622381	0.057885197	-0.007209731	-0.065891304	0.290466134	0.169914852	0.334263399	0.273348472	0.419840033	0.323997094	0.201721439	0.382283055	0.471873367	0.454646128	0.252954919	-0.160901563	0.532305439	0.113633439
1089	0.081897683	0.000992264	0.003331932	0.116429959	0.022303345	0.020884167	0.111486766	-0.072975777	-0.030745357	-0.063179857	-0.228650086	-0.083995021	0.061181543	0.129880422	-0.088510602	-0.080211229	-0.000882287	0.087933637	-0.03247743	0.042910052	0.03778943	0.01763639	0.177681662	0.038166789	-0.348117176	-0.017052035	0.141391279	-0.109431256	0.012733243	-0.162568407	0.000598863	0.016652271	0.093843601	-0.175156398	0.172150585	-0.077175949	0.012359167	1.163993356	0.096867518	-0.161641281	-0.046199313	-0.069716281	-0.055378453	0.009996439	-0.094871949	0.075839642	0.341471328	-0.073167211	0.09013949
10892	0.169593671	-0.486703396	0.394489657	0.193663441	-0.247736069	-0.019721428	-0.20873192	-0.312975107	-0.257126491	-0.412401883	-0.421879981	0.036807487	-0.316917817	-0.426275478	-0.697420961	-0.492977164	-0.555122	-0.278231175	0.323259424	-0.281144945	-0.305302742	-0.521461409	-0.547956305	-0.216773443	0.136285097	-0.285710354	-0.174326042	-0.373150619	-0.427052835	0.184483349	-0.619335974	0.176256941	-0.458500855	-0.425476293	-0.151485923	0.051456273	-0.449190765	-0.703929753	-0.145088962	-0.360364795	-0.168748914	-0.352766628	-0.047975787	0.323492226	-0.389709444	-0.520261247	0.568470009	-0.288565389	-0.300542034
10893	-0.367396674	-0.188786447	-0.241360273	-0.332554017	-0.343289943	-0.296639474	-0.014260052	-0.404988154	-0.112081452	-0.563063356	-0.03739821	-0.376635468	-0.44319207	-0.408477346	-0.174527852	-0.140076437	-0.095751823	0.097725736	-0.290876781	-0.19753937	-0.427635013	-0.283643395	-0.380460163	-0.260696074	-0.677652421	-0.406436979	-0.051524545	-0.413433361	-0.422034403	-0.027017644	-0.401618197	-0.586597194	-0.263165145	-0.445744779	0.059418923	0.107201371	-0.15678173	-0.050816935	-0.046149172	-0.194579348	-0.005355816	-0.132086356	-0.151393434	-0.220391646	0.036159506	-0.273755103	0.285457382	-0.393301551	-0.356981438
10897	0.358761252	0.59372987	0.847945713	0.801441329	0.546410386	0.098265558	0.596512338	0.703426685	0.573332182	0.542636526	0.345838116	0.677192246	0.693472012	0.448209864	1.044889741	0.829154187	0.393200006	0.313950736	0.028817552	0.465999418	0.518378326	0.449277819	0.798454537	0.611090525	0.886644806	0.504394351	0.315609831	0.572158388	0.481644208	0.629718546	0.914425909	0.959847713	0.212151854	0.696946346	0.475820302	0.725616199	0.665188755	0.614246082	0.172730909	0.417703912	0.390967765	0.493800721	0.218545208	0.421595325	0.521087391	0.741842874	0.562090726	0.517094879	0.101172708
10898	0.186132887	0.396851393	0.414093795	0.424572288	0.381243364	0.32294806	0.502571294	0.779643741	0.460446981	0.51160895	0.526876599	0.529810861	0.439398916	0.361902123	1.308706689	0.3854161	0.357023242	0.212609909	0.5510459	0.695532286	0.576805732	0.330749967	0.420132276	0.242759085	0.468898675	0.615207018	0.560144164	0.587113266	0.500063612	0.301303584	0.685663837	0.610423033	0.473872802	0.611096581	0.382442767	0.408785184	0.560128591	0.552523866	0.506887571	0.552643503	0.346097771	0.283671261	0.568790726	0.692038514	0.704050243	0.51002924	-0.85195468	0.489802489	0.451430823
10899	1.608276666	1.930260472	2.200089814	2.011401698	1.631830359	1.960771257	1.601148292	2.017815461	1.964490775	2.22626356	1.97601934	1.616406368	1.870287724	2.09716967	1.795954072	1.918746357	1.803884561	1.998433036	1.289237001	1.721673349	1.823093034	1.860108438	2.169150085	2.206428484	2.370948737	1.865178256	1.617744539	1.813292934	1.688914615	1.905537483	2.352711837	2.15256687	1.392735421	1.488173688	1.55749531	1.908552256	1.843860994	1.653527877	1.755547698	1.63736714	1.911851949	2.220202141	1.677913917	1.752395025	1.806461183	1.960842935	0.955344832	1.540603805	1.396565463
10900	-0.513590141	-0.270485933	-0.38448692	-0.285630905	-0.570384696	-0.686514389	-0.409697026	-0.311779064	-0.248449174	-0.786508934	-0.567526021	-0.651307537	-0.199436776	-0.791196955	-0.296130037	-0.395256995	-0.304853223	-0.303308533	-0.34616294	-0.058168506	-0.638557733	-0.260902879	-0.476860342	-0.716931743	-0.827110948	-0.588794814	-0.443296463	-0.783511323	-0.568264142	-0.531259027	-0.651516619	-0.554644001	-0.072307253	-0.621927968	-0.3413343	-0.232437818	-0.634145408	-0.425540997	-0.329278081	-0.283674126	-0.374597992	-0.595127842	-0.373324242	0.066950423	-0.521406613	-0.411990868	0.073345416	-0.711506387	-0.298366348
10902	-0.241232804	-0.441304393	0.10916354	-0.356173393	0.020305664	0.132073155	-0.329158153	-0.101001972	-0.214144017	0.108018941	0.021925733	0.18536929	-0.139660613	0.33417534	-0.166582776	-0.323227781	-0.211405705	0.30673121	0.04446134	-0.520605547	-0.004562454	-0.035913603	-0.10311588	0.013800363	0.131663926	0.034872673	-0.304422547	0.050032617	-0.073911335	0.193942529	0.502330194	-0.121396784	-0.148158954	0.041843326	-0.157983336	0.108001593	-0.242177234	-0.206172044	0.30602405	-0.401585371	0.145461102	-0.054401518	-0.152156818	-0.060721747	0.045588701	0.126872075	-0.038919649	-0.339561081	0.206303834
10904	0.742382545	0.553829119	0.676580289	0.685184113	0.452970774	0.880107519	0.836913473	0.622160013	0.500914632	0.561261779	0.519710307	0.737599534	0.676997252	0.782304075	0.919032333	0.653394316	0.565201008	0.410901568	0.585941464	0.542583881	1.070455979	0.520352008	0.539457319	0.543390572	0.565833424	0.771296675	0.628320557	0.848584454	0.671030526	0.690847268	0.629696607	0.959812447	0.660830961	0.695969661	0.520110545	0.56575111	0.66051065	0.79388723	0.758722579	1.013776405	0.686853238	0.676857277	0.621965285	0.893288789	0.689897971	0.572044885	0.664347234	0.892555012	0.41561412
10905	-0.629215203	-0.40406743	-0.70533528	-0.451264301	-0.474867524	-0.431256698	-0.322109964	-0.502658544	-0.519143633	-0.729218776	-0.203493253	-0.680010321	-0.509855611	-0.586598135	-0.463744017	-0.259564619	-0.488697522	-0.450043884	-0.356464525	-0.498142292	-0.623846242	-0.554345783	-0.383393896	-0.293392536	-0.666523779	-0.763865884	-0.35287798	-0.745296867	-0.567106182	-0.629327171	-0.227814734	-0.438292738	-0.281480567	-0.601473829	-0.341231451	-0.467405394	-0.641047763	-0.321274014	-0.417257116	-0.231006678	-0.486325041	-0.622719873	-0.470754385	-0.653320486	-0.01901463	-0.583261762	-0.237846197	-0.603340649	-0.473954816
10906	0.28536164	0.226768322	0.484308038	0.24988374	0.388678378	0.241112676	0.517298257	0.221396871	0.395949752	0.423681805	0.564303537	0.381228735	0.538779627	0.584413585	0.370601127	0.327722506	0.431630637	0.418560659	0.368035227	0.354078704	0.255143573	0.445160353	0.35719883	0.419918724	0.231214555	0.359087713	0.345704825	0.360705084	0.218975822	0.380989113	0.451758385	0.312782184	0.383375238	0.37037174	0.548902429	0.003989233	0.177317015	0.458562129	0.561863579	0.175380826	0.179634412	0.479192275	0.479408214	0.46047044	0.735689469	0.37918785	0.131353687	0.469656413	0.283815134
10907	0.143050802	0.36209217	0.560445781	-0.050896236	-0.042677619	0.993589922	-0.036683432	-0.077439763	0.295898922	0.009951104	-0.280760002	0.493433995	-0.072127456	0.051600296	-0.346271371	0.159189137	0.006774169	-0.457319295	0.121320364	0.303745962	0.284048642	0.082008063	0.014496876	-0.134453056	0.035290721	-0.070000284	-0.19199895	-0.170922609	-0.089469392	0.199800857	0.037593262	0.542237547	-0.043247733	0.484839348	-0.067745119	0.255638054	-0.261041334	-0.436086689	0.161445098	0.229501669	0.420616401	0.016282938	0.249323162	0.448679885	0.14258896	-0.105503679	0.206935251	-0.317180093	0.392807964
10908	0.799733577	0.165410402	0.147801231	0.349096154	0.077675009	0.44073257	0.215989027	1.26942945	0.70775189	0.763742608	-0.143026819	0.635259633	0.026478323	0.221340222	0.323275638	0.121569494	0.079485384	0.017556218	0.065992608	0.390166772	0.589977558	0.247501868	0.328924132	0.482856927	0.691725279	0.15105448	0.174024105	0.299648701	0.116964864	0.265755669	0.147255937	0.323630893	0.10772858	0.633927425	0.724779703	0.546299543	0.171104846	0.24311144	0.408752442	0.117826025	-0.037038699	0.150364002	0.340228939	0.324742073	0.344413421	0.241664769	0.606790878	0.137140559	0.005466284
10912	-0.064301228	0.130019616	0.354767887	-0.064608144	0.371817385	-0.103674608	-0.150793397	-0.127054925	0.34606026	-0.723867382	0.209074129	-0.259911944	0.262579291	-0.130162342	0.243772316	0.70019165	0.020201562	0.118842466	-0.707718769	-0.194163638	-0.702177539	-0.008575079	0.230903047	-0.360863999	-0.370095348	-0.47895737	0.071338448	-0.444752325	-0.285303151	0.576125772	1.407739984	-0.333101204	-0.365248829	-0.801797396	0.019257912	-0.469236485	-0.165134707	0.316878742	0.37737509	0.033250433	0.657373711	0.304388084	0.491017984	0.93098599	0.303619234	-0.088646979	0.819638264	-0.387693355	-0.127958052
10914	0.240730813	0.30787719	0.368595145	0.286730622	0.366201148	0.544497103	0.647249885	0.387083029	0.658466118	0.570332571	0.276052251	0.705549536	0.191110207	0.736446321	0.407676616	0.699854964	0.276878952	0.429499959	0.792629227	0.450180055	0.683277681	0.77048331	0.887466953	0.791134079	0.803590567	0.808717545	0.310457729	0.534916501	0.891120865	0.118341582	1.236858682	1.141015917	-0.119815541	0.2520826	0.314395659	0.07392428	0.651015283	0.467139829	0.232009189	0.442858867	0.287906156	0.334570108	1.258352245	1.080405468	1.141622929	0.642745342	0.430194749	0.419892201	0.402268705
10915	-0.070255772	-0.025815384	0.239277013	0.53484668	0.352836251	0.600513483	0.003201038	0.639762619	0.07888862	0.156132393	0.196799615	0.413101795	0.179114837	0.177961464	0.360565676	0.185763503	0.138554513	0.387544586	0.180128046	0.205997694	0.35524789	0.370700996	0.570896484	0.444602574	0.455450222	0.334103985	-0.145186654	0.131161747	0.333118062	0.264352051	0.71791959	0.247905248	0.186548481	0.349131172	0.23880912	0.297458418	-0.010194681	0.225873553	0.413274677	0.371898159	0.133039613	0.294085535	0.252672253	0.31021017	0.494280836	0.283856308	0.492799993	-0.271767474	0.179046511
10916	0.46724717	1.057310294	1.313259603	0.723679084	0.950439979	1.078002603	0.383744627	0.984120673	1.07898622	0.811318289	1.22104433	1.025656794	1.154427619	0.562029314	1.130303696	0.723159358	1.003983507	0.691509984	0.207332738	0.110496023	0.721073811	0.759392155	1.033915578	0.835534816	1.014426798	0.845807872	0.591670097	0.861931477	0.745290247	0.660588221	0.568815997	0.945824043	0.812183082	1.048014935	0.911613468	0.939224518	0.61832152	0.902553813	0.785135322	0.157640545	0.731022756	0.751711528	0.393946304	1.265767689	0.859380023	0.600519467	0.610517057	0.645274485	0.93362666
10917	-0.256198061	0.170164146	-0.139868488	-0.112133533	-0.063452817	-0.125309863	-0.176673258	-0.14965756	-0.204376646	-0.423445297	0.148863628	-0.202812746	-0.058543363	-0.448887742	-0.316090081	-0.142806342	0.029207336	0.056584341	-0.004028313	0.061766513	-0.201841001	-0.286163247	-0.170332453	-0.306231504	-0.630690374	-0.434564177	0.043632919	-0.325043077	-0.146376048	-0.115685422	-0.570152916	-0.500873706	0.035521545	-0.247729322	-0.016297465	0.117858172	-0.188226042	0.109908993	-0.064663736	0.252077692	-0.036764194	-0.274626739	-0.231297976	-0.231194922	-0.09572723	-0.167117809	0.280014155	-0.124662435	-0.101130964
10919	-0.112544383	0.295504234	0.272529467	0.077492719	-0.116663035	0.701189562	-0.054908708	0.269356137	0.121869348	0.143686716	0.225565109	0.154632816	0.282724654	0.243324899	-0.010173949	0.129499059	0.045840955	0.159027002	0.215505538	0.143048733	0.083893978	0.323183732	-0.070752758	0.274737775	0.342455596	0.165871421	0.263671652	0.369843995	0.193430409	-0.124174476	0.076166485	-0.10335473	0.142581897	0.317718547	0.150388826	0.126209744	-0.010179207	0.076709849	0.13548584	0.342439835	0.121401779	0.249854629	0.144523475	-0.057932474	0.396924391	0.095519529	0.219889874	0.110595247	0.64630327
10920	-0.045795451	0.153397823	-0.032569911	-0.186037255	0.105051815	0.159116936	0.112498244	-0.016683082	-0.029310119	0.085497026	0.205585876	0.242178612	0.247786055	0.029587829	0.393811694	0.21243384	0.153007841	-0.096727552	0.057051066	0.10117098	0.113202749	0.319222275	0.20223288	0.141342298	-0.003419389	0.311347324	0.126941545	0.486949766	0.360163741	-0.02657996	0.190788053	0.30166527	0.014354321	0.384407323	0.001179279	0.58125097	0.251171818	-0.139018244	-0.149398109	-0.075387236	0.102853208	0.06829219	0.272935649	0.050349554	0.114182137	0.224306936	0.059671888	-0.094475319	0.177154232
10921	0.787791463	0.837848139	0.922670379	0.65596538	0.723515133	1.56410856	0.794785527	0.965158587	0.775779185	1.003637567	0.911287953	0.869216645	0.62895658	0.946742035	1.035432027	0.476342847	0.530727214	0.709086533	0.459900819	0.566809865	1.026283136	0.721600164	1.189019245	1.2684157	1.268346772	0.985112261	0.599718265	1.05735029	0.984149877	0.447770411	1.143691921	1.083062082	0.560134813	1.105937737	0.573676555	1.180692654	0.824487484	0.933772502	0.6534852	0.51092505	0.791649051	0.736097381	0.78873207	0.853250294	0.831949083	1.071765206	0.897978623	0.466868042	1.138914916
10922	0.835958146	0.989762381	0.769727288	0.987606087	0.731843182	0.468613142	0.786157962	0.798055472	0.689989817	0.935173202	0.869359589	0.893278971	0.759145936	0.835386282	0.861035951	0.94380991	0.775797748	0.620732781	0.784263723	1.043440922	0.790373277	0.771347526	0.894985621	0.825068064	0.950900282	0.904602348	0.774023924	0.79639926	0.818433578	0.836266497	0.896102606	1.083422799	0.633796933	0.568767508	0.793593251	0.632665676	0.882758472	1.104695858	0.755988681	0.956369583	0.78838806	0.842284593	0.890170145	1.029566391	0.933332204	0.823310893	-0.330316513	0.852493175	0.876984916
10923	0.855306155	1.102556115	1.102135878	1.297663825	0.990152157	2.287626268	1.24667087	0.885873727	1.031597596	0.994878187	0.600591179	1.222773816	0.938037687	1.164202617	1.58911201	0.662601867	0.711029603	0.888955866	1.47102361	0.565674473	0.944536758	0.662241761	1.30342562	1.028328158	1.083092417	1.177142279	1.017442955	1.134269095	1.040000187	1.082318835	1.468894504	1.203006981	1.059629034	1.62230174	1.060074859	1.403236351	1.20342378	0.098986044	1.202761759	0.679673547	0.796282249	0.81127242	0.631273383	0.897349006	0.909143429	1.203167345	0.497471154	1.106598558	1.204632709
10924	0.488537373	1.214927683	0.440178391	0.422112587	0.934790702	-0.461981208	0.645812038	-0.377684133	0.770175855	0.695787942	-0.095325348	0.522647895	0.248528218	1.30693886	0.665311215	-0.119395755	0.048659019	0.024030292	-0.030094162	-0.028691681	-0.342000844	-0.269559715	0.188040179	1.733309434	2.017125216	0.516082914	0.138434824	0.434820347	0.438242889	1.145496908	1.925855898	0.613976485	0.060581503	0.151416729	0.220837238	0.185609288	0.451653663	-0.315916406	0.476658217	0.141558773	-0.145946199	0.014079852	0.180551151	0.653287201	0.635426259	-0.242014796	0.769356254	-0.218890766	-0.305005697
10926	0.524352278	-0.446372669	-0.01474378	-0.703039226	-0.720850975	-0.159648933	-0.365392862	-0.582812544	-0.942888188	-0.560024818	-0.526533149	0.225669049	-0.254817158	-0.245628047	0.163591397	-0.536867859	-0.335169823	-0.388725371	-0.443032739	-0.214455489	-0.417173267	-0.90271719	0.748432437	-0.223673033	-0.380552857	-0.06026404	-0.429145264	0.244022167	-0.049459257	0.015294872	0.299516847	-0.085768072	-0.308528646	0.982541729	-0.671574466	0.325269108	-0.227777729	-0.959960337	-0.46371845	0.232643064	-0.565574551	-0.591500393	0.111862111	0.702489162	-0.043467705	-0.055945579	1.120440645	0.234952688	-0.545891275
10935	0.680770506	0.765378511	0.7852112	0.614421505	0.367909294	1.062715858	0.457386499	1.474476941	0.391837163	0.75944546	0.371641221	1.041877286	0.207795445	0.91675643	0.523763038	0.620810116	0.773738452	0.39653773	0.203856844	0.366126034	0.267903778	0.970300416	0.773866509	0.619988566	0.774472606	0.557846399	0.161122581	0.380025983	0.627574805	0.532045711	0.879344407	0.390083945	0.531866496	0.646391612	0.478807197	0.814102383	0.743549124	0.305151863	0.423847443	0.400668673	1.139892551	0.568601236	0.844151603	0.761316869	0.516333833	0.67244309	0.133326192	0.18399778	0.092591674
10938	0.337527957	0.121638036	0.191258618	0.52114135	0.195333207	-0.057303557	0.428588346	0.212188826	-0.025551993	-0.05066503	0.299275737	0.615760758	0.113512219	-0.288714469	-0.046650458	0.394725106	0.158063934	-0.160088786	-0.114650184	0.153449773	0.316727534	-0.238712195	-0.220378013	-0.180486195	-0.124465507	-0.162449586	0.082294449	0.067385264	-0.051848941	0.068338131	-0.536938239	0.320670891	0.308039814	-0.11638433	0.38197891	0.404667144	0.312478331	0.124524391	0.306498742	0.043389267	-0.045575783	-0.039345626	-0.254871745	-0.047107559	0.388473093	-0.045601517	0.674468424	0.24216367	-0.134656962
10939	0.714314842	0.657623373	0.871320319	0.49080855	0.776877011	1.42795723	0.672239845	0.655106262	0.770065347	0.471462645	0.721588554	0.447236203	0.670836527	0.666008798	0.479278315	0.675206905	0.386343919	0.535385982	0.897349689	0.877871013	0.799151217	0.96438462	0.876022277	0.522458824	0.661451837	0.481193997	0.244531868	0.625177539	0.464542345	0.402185721	0.644929488	0.817640509	0.520579163	0.895699616	0.30260615	0.809578481	0.371404309	0.405569681	0.714556994	0.838765855	0.727924694	0.34385508	0.739856535	0.821466841	0.802006473	0.47416249	0.713360275	0.395493253	0.287884298
10940	-0.507453433	-0.39813845	-0.680841484	-0.684322801	-0.705547598	-0.405569772	-0.451929776	-0.605112767	-0.32980154	-0.692173332	-0.449296908	-0.496633308	-0.45617837	-0.443531908	-0.62922898	-0.716227623	-0.292359382	-0.146555575	-0.214657392	-0.31466902	-0.589543385	-0.507907936	-0.479479106	-0.422624125	-0.634702401	-0.503497143	-0.528733943	-0.388515513	-0.346724587	-0.680986662	-0.381438326	-0.664561749	-0.36347849	-0.691365568	-0.671188764	-0.307901969	-0.493360385	-0.504071467	-0.513305129	-0.514538879	-0.347039609	-0.389214554	-0.329632452	-0.361689397	-0.338571133	-0.314005973	0.476797076	-0.955577622	-0.345745943
10943	-0.301355458	0.105516165	-0.086202806	-0.115369608	0.277837478	0.247456322	-0.087328523	-0.137281146	-0.044500199	0.091611187	-0.672447378	-0.3701054	0.328572677	-0.290291658	-0.239099915	-0.302930344	-0.350405279	-0.370432031	0.235450768	-0.37049602	-0.068923666	-0.285090807	0.029743298	-0.068113562	-0.20147063	-0.264034975	-0.311845679	-0.178569121	-0.098262797	0.128658683	-0.368047513	0.047062318	-0.434388261	0.10204133	0.047672923	-0.307897657	-0.334201749	-0.118692789	-0.025211573	-0.431672373	-0.313427617	-0.255456308	-0.033028197	-0.05738856	-0.271064689	-0.313952707	0.463009228	-0.503140554	0.128475687
10944	0.957271586	0.73894396	0.910181278	0.850570066	1.051564781	1.126515084	1.006362184	1.138445586	0.713559267	1.01312819	0.885253493	0.78645857	0.63653846	0.730426677	0.737645777	1.162458431	0.830441532	0.529328111	0.854462244	0.429957997	0.58325122	1.125229199	1.172682211	0.857719977	1.215082504	0.916606401	0.627811149	0.883590694	1.034952512	0.895096186	0.528595955	0.868927878	0.398033076	0.714657956	0.841511136	0.824673215	1.084367783	0.291057221	0.160754373	1.087104281	0.878328886	0.767616127	0.519610057	0.527228288	0.915295596	0.813447832	0.634408963	0.452521924	0.975921626
10945	0.889466121	1.061974382	1.052831281	0.968265481	0.947259769	0.838734947	1.424609185	0.991197019	1.148811575	1.229168836	0.600724226	1.179349782	1.050294307	1.121323208	1.252716005	1.187961005	1.069476156	0.679238434	0.979082925	0.955897662	1.001294171	0.960441051	1.083089103	1.128267529	1.20461477	1.028641507	0.92875814	1.140660556	1.016223433	0.914454365	1.445383933	1.038041588	0.817050452	0.948729124	0.994958175	0.833797208	0.999397549	1.188551925	1.211996739	1.45713575	1.136676071	0.946831163	0.961495798	1.068579367	1.372269886	0.880941769	1.176390791	1.154886792	0.78051221
10946	-0.248589826	0.095085593	0.11067063	0.009743525	0.160611559	0.797324975	0.084440227	0.496426235	0.295945662	0.118156843	0.150394523	0.631127768	0.042350503	0.376590614	-0.296227723	-0.197879942	0.050067717	0.620748578	0.244980783	0.402971452	0.534949573	0.078921054	-0.101781676	0.039070472	0.322430569	-0.005513754	0.015808614	-0.231966488	-0.172655789	1.006471107	0.133342825	0.736616897	0.668715207	0.724176739	0.070120521	0.567306739	0.593530433	0.426049839	0.459325587	0.350529153	0.63926285	0.424527817	0.39694915	0.125163664	0.234290109	-0.007930656	0.038773148	0.056199135	0.827249694
10947	-0.160074282	0.185993792	0.104283985	0.081232939	0.196627942	0.377890003	0.038529947	0.119418884	0.063455618	0.052415097	0.267782781	0.009108078	0.071541241	-0.07035932	-0.025549429	0.08941747	0.231809548	0.237035337	0.301097608	0.075177566	0.325033789	0.310843095	0.142509431	0.021803618	0.434706589	0.044194816	0.18390824	-0.076583924	0.014122482	1.040728666	0.086457152	0.127977209	0.35288047	0.525604308	0.111801989	0.107396729	0.10144854	0.099738781	0.189175336	0.119188232	0.135646131	0.037044398	0.028758012	0.414613755	0.278359571	0.175369356	0.379425765	0.367796934	0.421636231
10948	0.193201331	0.206105965	0.262994982	0.281956477	0.082917651	0.351224307	0.207477661	0.415808587	0.329751656	0.296998764	0.290738818	0.247191408	0.111812207	0.136384627	0.32010524	0.290071653	0.136398685	0.169062793	0.243361541	0.367824616	0.241000356	0.299272488	0.143651433	0.321164821	0.164010638	0.137716566	0.323461162	0.180928434	0.169861873	0.234946317	0.340584438	0.326776041	0.296751916	0.229866816	0.244558442	0.467058734	0.359614912	0.560656252	0.48873971	0.147644704	0.448259915	0.314111735	0.493174291	0.051742793	0.424676935	0.250764075	0.537490581	0.387265647	0.102827957
10949	0.059047881	0.097899205	0.347241759	0.070358189	0.205889795	0.704779414	-0.037263726	0.179062597	0.552157452	0.344580506	-0.250626246	0.248695246	0.309461774	0.440372839	0.193178138	0.172209927	0.169799973	0.265477408	0.410479013	-0.193944563	0.440748318	0.424247037	0.031724474	0.319998102	0.539063341	0.48896963	0.26437317	0.356837511	0.423716964	0.293250713	0.435714272	0.324249251	0.377077316	0.510423521	0.024488943	0.082184695	0.274029712	-0.043831913	0.092168234	0.028676772	0.247900444	0.010557739	-0.125089476	0.301868251	-0.076905597	0.095534635	-0.172126805	0.120732458	0.788013568
10950	0.340573621	0.32255304	0.558376603	0.511257381	0.719148349	0.095921241	0.452036338	0.553325846	0.463011097	1.395975835	-0.353958099	0.773754329	0.26192922	0.850883939	1.366565218	0.547124665	0.795162925	1.435286842	0.146502497	0.755919265	0.255364901	0.061139734	0.708351918	1.575101652	1.702706732	1.032601171	0.587181911	1.002618478	0.989389618	1.726442647	0.410404324	0.503304562	0.305586621	0.644670021	0.938124634	0.930897515	0.479297705	0.989256809	0.208255786	-0.34448348	1.1915843	0.119469229	0.278811899	0.001389399	0.791812525	1.320537268	0.411163018	0.886529904	0.751437883
10952	1.529594315	1.629386637	1.849322612	2.140408053	1.780999178	1.704895203	1.519915322	1.831615888	1.586624582	1.517001743	1.514313079	1.434832303	1.925361824	1.748018488	1.805588562	1.799260656	1.626285018	1.25347178	1.297663535	1.310670803	0.890682493	1.502387168	2.036973776	1.641309817	1.708501407	1.949543897	1.804476204	1.469511034	1.638383248	2.002320193	2.16459058	2.661988113	1.655467482	1.806319943	1.293998554	1.19304459	1.522106634	0.981395095	1.697305289	0.723143827	1.22726565	2.05218475	1.336233467	1.490406443	1.370765697	1.459528047	0.852213744	1.325722094	1.236987482
10953	0.289611584	0.284982136	0.231655313	0.386953764	0.218694768	0.904933561	0.561678256	0.211536753	0.304276469	0.320731402	0.288626897	0.906279874	0.44435833	0.43157035	0.405762283	0.276215142	0.408526523	0.610328452	0.379569452	0.447581469	0.953326666	0.395225735	0.480043872	0.435302538	0.387519476	0.566870789	0.692250889	0.54344647	0.470149757	0.303970065	0.654136525	0.564873828	0.634142815	0.604199041	0.356648519	0.672391322	0.556079581	0.475309783	0.417796277	0.611979818	0.320888015	0.426266766	0.32583779	0.244803261	0.430725114	0.586503011	0.692478121	0.346966606	0.494437246
10954	0.039888765	0.531767673	0.69501296	0.746363023	0.944476278	0.262398823	0.654755672	1.210044107	0.595056111	0.002794562	0.570693056	0.763127926	0.514052952	0.3529426	0.941719807	0.603758878	0.164906022	0.563927994	0.504638124	0.506716043	0.773944967	0.440539915	0.270723119	-0.119072857	0.05348275	0.65744602	0.449058871	0.663974487	0.501717779	0.510995984	0.21955983	0.566689983	0.58826318	0.87389268	0.291009251	0.940409446	0.325924289	0.34012392	0.226980715	0.785072004	0.247372511	0.959965159	0.479756058	0.482021331	0.058816811	0.660795912	0.189450914	0.637130547	0.015598927
10955	0.280801085	0.336401554	0.481153953	0.83496388	0.515750309	0.785918026	0.515021611	0.145933246	0.610750392	0.731404597	0.132870517	1.017891755	0.520488612	0.593790635	0.580060762	0.404768847	0.503610207	0.41735864	0.313211842	0.467668706	0.680030685	0.82737375	0.508982843	0.56045906	0.906419952	0.786468614	0.427565927	0.748515947	0.707935401	0.515834319	1.170011002	0.678715562	0.573324761	0.771328245	0.350210891	0.549045357	0.749966434	0.205097675	0.555808302	0.260746536	0.52431238	0.534728219	0.418873807	0.477739379	0.441113065	0.468570501	0.23642312	0.627307125	0.210263695
10956	1.001113194	0.984832507	1.036727894	0.907767198	1.022735022	0.750477237	0.767902279	1.019716454	1.028219629	0.965983794	0.619068236	0.993587335	1.668125431	1.108712927	1.228050938	1.059151698	1.103544414	0.800128785	1.189619172	0.929140541	0.844722023	1.130848109	1.008146334	0.751418181	0.951187827	1.101330473	0.851775063	1.230821068	0.970435819	0.86291551	0.700128807	1.460750672	0.721979741	0.850191994	0.810928289	0.729946229	0.844580878	1.085859022	1.084985824	0.77587931	1.210325967	1.037783891	1.003565056	0.946487784	1.050799376	0.719447655	1.002479481	2.102871864	0.639049361
10957	0.647145539	0.894670811	0.906346289	0.80665294	1.444321534	1.061471855	0.577127336	0.456344963	0.647253178	1.355260029	0.46753911	0.853257019	0.701366529	1.11305706	0.69511435	0.461922611	0.477936345	0.512446065	0.545896314	0.755539502	0.800654829	0.163028859	0.480462707	0.657189042	0.699985466	0.725208401	0.72636927	0.632790974	0.493809907	0.931076738	1.269292315	0.957943944	0.469825326	0.915818721	0.848106292	0.771225571	0.564647316	0.87337224	0.543321488	0.166829404	0.700952334	0.857666609	0.598509476	0.454371457	0.443205224	0.638167945	0.637782153	0.547598876	0.623119032
10959	1.174743582	1.489354819	1.559144347	1.448048279	1.344339286	1.196313142	1.02502765	1.43683148	1.24150311	1.288025597	0.640983496	1.450433296	1.286629696	1.433960725	1.375224781	1.364385443	1.121030859	0.883484706	1.305639298	0.95315068	1.327493653	1.486925282	1.34086743	1.310053393	1.551262804	1.381668471	1.171432325	1.297666034	1.484521019	0.963594718	1.279870638	1.702461672	0.926979214	1.404713349	0.922472064	0.916968838	1.314112099	0.993744171	1.797216687	0.793757712	1.509430351	1.485955768	1.805503285	1.342021295	1.623400063	1.15056363	0.926567422	0.915406385	1.190187554
10960	0.499679116	0.86617721	1.260606953	0.546143941	0.69905944	0.303301126	0.245511793	0.563761551	0.844666967	0.488834836	0.686576983	0.761211281	0.315791514	0.404922422	0.599049079	0.697336447	0.456277172	0.54991835	0.151224115	0.32065649	0.560211854	0.515797048	0.645561025	0.363833785	0.52746487	0.802711646	0.716436471	0.772156812	0.78104159	0.84215224	0.599916451	0.621181546	0.272744298	0.785643393	0.8535301	0.636076489	0.482518987	0.556822109	0.537762287	0.281902248	1.143414678	0.323087017	0.476613405	0.638140003	0.793881604	0.604379599	0.86100104	0.876528026	0.366924256
10961	1.379926503	1.325627146	2.0006588	1.404566057	1.34374086	1.099951733	1.267177756	1.32077746	1.370387199	1.263921142	1.120931173	1.52836859	1.363554571	1.652152718	1.381020679	1.444367139	1.438426329	1.268666692	1.327725152	1.290979334	1.042765824	1.387582413	1.230631556	1.069072988	1.189043461	1.552434428	1.224914638	1.500028513	1.330332704	1.827790937	1.472557511	1.488824311	1.13191087	1.106512687	1.105950302	1.123332621	1.017905686	1.41534223	1.34432077	0.741040124	1.795242466	1.525737681	1.718903683	1.354620501	1.397518704	0.870380275	1.382365765	0.89626568	0.88292983
10962	0.086373578	-0.371300012	-0.283633747	-0.530881084	-0.362506617	1.061068318	-0.480309916	-0.468622667	-0.400776215	-0.361652052	-0.127120605	1.162193385	0.112124462	-0.27938734	-0.45929749	0.005263822	1.151880043	-0.354750762	-0.140178324	-0.411059135	-0.143902318	1.595561216	0.022558803	-0.703203609	-0.50764768	-0.318872684	-0.423822394	-0.519631403	-0.537782193	-0.603753203	1.647632902	-0.527413944	-0.464295895	2.295278767	-0.52905591	1.555130457	-0.262122002	-0.808428922	0.021847549	-0.387962513	-0.386958828	-0.323391211	1.725255113	1.02403725	-0.312536825	-0.491345451	-0.832656615	-0.794407936	2.203132408
10963	0.390610195	0.340080803	0.857810691	0.83191757	0.254277689	0.670790719	0.457694469	0.458440356	0.433225831	0.578925052	-0.059705537	0.868037117	0.548429728	0.514549444	0.585364505	0.369456808	0.55488052	0.460280824	0.716521003	0.263763049	0.759839857	0.58953139	0.259223433	0.304916163	0.397531134	0.343992554	0.438097669	0.561828625	0.279145523	0.63127292	0.588110324	0.729500857	0.247466731	1.031304065	0.432377132	0.845266907	0.595440812	0.197546175	0.258172486	0.426317659	0.382429745	0.131853955	0.366332917	0.3552958	0.449677048	0.877686969	-0.173487957	-0.068006449	0.356953532
10964	-0.039291389	-0.012558883	-0.229163866	1.01325307	-0.027348819	0.766198181	2.033338032	0.435178022	-0.356382269	0.907823285	-0.464092613	1.284694583	0.40634905	0.407800831	0.544405407	-0.748128184	-0.18482316	0.743982226	-0.074721928	-0.161680823	0.24059069	0.139083871	0.161842317	0.304957748	0.535333027	0.196598042	-0.048697825	0.08526875	0.20248785	0.28252462	0.981558439	-0.542949398	-0.512327394	1.809178164	0.780898452	-0.000775519	0.284838893	-0.304362232	0.028641605	0.057067599	-0.172262782	-0.041540541	-0.052805355	-0.219603876	1.208225589	1.797666766	-0.687917317	0.976919264	-0.459682311
10966	-0.143649461	0.338634296	0.291717404	0.163042783	0.132417313	1.111644683	0.025041953	0.084016116	0.20736427	0.194736354	0.26882714	-0.062964201	0.01347174	0.309620262	0.345332924	0.624954408	0.256419983	0.261746444	0.838843928	0.320582635	0.188505556	0.61360664	-0.032010804	0.47632779	0.489067435	0.09562598	-0.054076203	0.218809343	-0.008723892	0.040323752	0.995389801	0.343997611	0.34887787	0.084710512	0.202867381	0.217360737	0.046304748	0.060483026	0.582412771	-0.043675061	0.03426008	0.434367244	0.734824382	0.313607392	-0.217447394	-0.218468271	-0.174941247	0.037313313	0.921089571
10969	-0.05352609	0.241145136	0.074798742	0.1952323	0.036338546	0.585368852	0.069455653	0.593479528	-0.095332957	-0.038681538	0.264777024	0.444951777	0.122411138	-0.017689034	0.234002793	0.074852308	-0.229755684	0.081639635	0.462233171	0.026252816	0.472282874	-0.303204922	-0.111096459	0.103073828	0.114531812	-0.211204145	-0.119951561	-0.088485684	-0.325185031	0.401234149	0.039089833	0.805934043	0.184486563	1.179616449	-0.135806725	0.484352528	0.297207676	0.146556124	-0.000512977	0.500423071	0.398215017	0.404623774	-0.088364481	-0.243901421	-0.000298034	0.585287667	-0.273643519	-0.302311268	0.613270915
10970	0.943738161	1.092709752	0.95632767	0.805064157	1.076234302	0.780552728	0.617300979	0.929551818	0.423580308	0.651250973	0.640804217	1.258172667	1.054090491	0.666223181	0.898918676	1.181402893	0.738793054	0.468145496	1.515007595	0.767112479	0.899780249	1.041785775	1.503766725	0.615831253	0.62270157	1.02490633	0.841215983	1.113318305	0.938254984	0.394464994	0.24653605	1.156918263	0.706404109	1.552174078	0.857428813	1.157783557	0.788834044	0.709816575	1.058501077	0.595932951	0.843980588	0.594215526	1.252630799	0.475866309	1.437934977	0.696547535	1.147538645	0.531636681	0.952663034
10972	1.43810352	1.227555537	1.277955049	1.289146194	1.435036763	1.294306957	1.149688421	1.083222752	1.259393511	1.428009671	0.847968978	1.196708247	1.304880927	1.33307538	1.511977002	1.721044712	1.230677635	0.939092472	1.035716235	0.941479218	1.249363325	1.623850701	1.567871279	1.165702973	1.384481547	2.051053018	1.310691459	1.972215648	1.873869731	0.896228437	1.111871301	1.586112269	0.679182428	0.936687955	1.050459332	1.149436497	1.093385914	0.29668074	0.555945136	0.839955576	0.816079211	1.196741047	1.399426538	1.869383054	1.345150777	1.084006723	0.707362692	1.362014589	0.966910259
10973	-0.493974066	-0.631508393	-0.400319079	-0.324164227	-0.331501104	-0.489762828	-0.627570888	-0.028550957	-0.487239582	-0.324835536	-0.416649174	-0.825522452	-0.643213274	-0.177880187	0.106262277	-0.532273932	-0.160264227	-0.743230673	-0.339125768	-0.209258994	-0.313288043	-0.407911921	-0.08997091	-0.261480217	-0.514483617	-0.344650539	-0.559529789	-0.271511595	-0.136471129	-0.579022484	-0.186588353	-0.467450079	-0.226473225	-0.140122972	-0.571019799	-0.116680132	-0.336929607	-0.364369555	-0.93064631	-0.103732757	-0.599415337	-0.567380092	-0.461695292	-0.251684902	-0.540493475	-0.494592805	0.211839287	-0.170898465	-0.19772394
10975	0.414788428	0.615681844	0.620199574	1.035708112	0.379387079	0.59106076	0.727686299	0.671456922	1.230126874	1.018002221	0.700613803	0.857132012	0.743644247	0.42053367	1.003499357	0.580779907	0.54237343	0.92734868	0.920464387	0.329407392	0.818617857	0.694283457	0.740774402	0.908276265	1.281891837	0.679937503	1.015768482	0.552043246	0.60848888	1.463428522	1.278863059	0.553189275	1.124614515	1.526106815	1.022900804	0.915940539	0.825462373	1.134101185	0.764068628	0.889458662	1.030540285	0.903607945	0.385465593	1.132153818	1.007081791	0.850686213	0.954394854	1.135348461	0.827678227
10978	-0.391385773	0.075286316	0.149255222	0.070432235	-0.104798519	0.15477882	-0.066526668	-0.039241522	-0.038467742	-0.171743971	-0.170138038	0.021826401	-0.008394473	0.260280603	-0.261603554	-0.005579342	0.129166273	-0.22053673	-0.119249536	-0.161812553	-0.049951079	0.07728032	-0.100518538	0.153772789	0.365463803	0.261140501	-0.004860038	0.295968836	0.077605958	-0.133483429	0.303536926	0.18898951	-0.338144585	0.135141331	-0.271887249	-0.077380034	0.24318719	0.036451277	-0.28995624	-0.186574164	0.000199711	0.008369936	-0.050765095	0.084150648	-0.227342562	0.218510464	-0.241400227	-0.131117737	-0.082304459
10979	0.358508725	0.153558965	0.104330321	0.126547541	0.574925847	-0.00455239	-0.247388079	0.062999097	0.351238663	0.614616458	-0.285954339	0.537044091	0.264416398	0.330137782	0.102485486	0.765064298	0.099755075	0.281011638	-0.005940979	0.077877648	0.38821882	0.238961505	-0.180722265	0.264927716	0.605933377	0.471038619	0.223006352	0.404109984	0.508812913	-0.207058444	-0.110639644	0.38477597	-0.0080635	0.654194442	0.069012672	0.018451325	0.504006728	-0.147527301	0.394903817	-0.391817389	0.223350289	0.086376445	-0.106034074	0.340408611	0.035654757	0.027791348	0.080234188	0.09294557	0.154694819
10980	0.832490621	0.925341987	0.885955225	0.518027137	0.941694118	0.596606155	0.851504684	1.250480065	0.634867488	0.690448763	1.104600832	1.002915334	0.637927766	0.68987174	1.704728415	0.859637982	0.765262834	0.641761649	0.867293843	1.083167179	0.708285689	0.607350037	0.525075019	0.529489152	0.69180099	0.666778108	0.69216556	0.828313354	0.808027817	0.688436641	1.031343375	0.777715944	1.133165899	1.331138309	0.801891537	0.884844905	0.90671159	0.931979953	0.618837627	1.036965784	0.76251201	0.691997014	0.525819301	0.916438701	0.846160822	0.901400041	1.177869184	0.689269178	0.637047909
10981	0.307559425	0.2423793	-0.422340108	-0.253160146	0.163900177	-0.070326113	0.14221047	-0.031834928	-0.048576723	-0.125350971	0.29363899	0.00527225	0.571037085	-0.153522035	-0.129305081	-0.208616289	-0.327430643	-0.305206105	-0.220032939	0.023076985	1.001781875	-0.237413324	-0.271893533	-0.174812202	0.198385621	-0.020030326	0.222579866	-0.23120592	0.17940013	0.201812874	-0.00378975	0.311927072	0.170140773	1.961070856	0.154223367	0.060143739	0.070309797	0.199532385	0.303574709	0.798084596	0.080353248	0.426500134	-0.069248543	-0.175778829	0.115339289	-0.199511143	-0.927318058	0.441528774	0.044908072
10983	1.964017908	1.578042154	2.114139382	1.917804139	1.693805323	2.524714053	1.723375444	2.088733034	2.007613177	2.134207247	2.174912067	2.159886536	1.667748299	1.832874244	1.448676093	1.853261072	1.404996785	1.846879078	1.956373901	1.828816011	1.847672903	2.13362963	1.580992303	2.54918766	2.753622428	1.951503464	1.84341235	1.947760353	2.059722244	1.999866954	2.595877104	1.924175271	1.487139962	1.494427825	2.486402429	1.822261512	1.899573524	1.371934774	1.950786207	0.769628401	2.138974428	1.455904828	1.304128807	1.503622803	1.106779592	1.660884167	1.470829315	1.848931059	2.363521461
10987	0.39672514	0.991522959	0.677379974	0.497781581	0.925028576	0.860762626	0.596898165	1.393947909	0.843188411	1.228984582	0.540001807	1.167057279	0.846990388	0.750352471	0.746124357	0.791925387	0.471910379	0.676347569	0.730980896	0.260429319	1.157444046	1.172313861	0.777494907	1.019741217	1.093703307	0.731615683	0.234718089	0.691591318	0.628425788	1.188526992	1.546157093	1.073489483	0.678865563	0.701721638	0.351558285	0.920472333	0.785317233	-0.035326654	0.27850212	0.381542708	0.646841196	0.325877712	0.930106046	1.040672844	0.141267787	0.763312293	1.133640755	0.418946077	0.29997178
10988	-0.482687388	-0.670107954	-0.378174389	0.065610108	0.072652668	-0.113552935	-0.349882065	-0.424111465	-0.121622799	-0.240273719	-0.244657428	-0.482700019	-0.168067245	-0.386317903	0.054402567	-0.401270545	-0.171131295	-0.271671497	-0.148618216	-0.042249084	-0.028766345	0.006006456	-0.266756863	-0.279254557	-0.339849232	-0.190653638	-0.279345609	-0.295815894	-0.147701046	-0.390427431	0.261288272	-0.061723164	-0.197462452	-0.288216814	-0.655816486	-0.166560827	-0.08017098	0.211263821	0.189146574	-0.320036927	-0.426062201	-0.219743742	-0.216224138	-0.155953454	0.114929997	-0.133159485	-0.185568151	-0.050121509	-0.276859683
10989	-0.024687774	0.373635079	0.511311667	0.306288073	0.551185892	0.634598722	-0.161154107	0.298320788	0.176182545	-0.174429369	0.374165396	0.567536701	0.057552954	0.328312031	0.065684942	0.172955298	-0.21486216	-0.142577458	0.003592155	0.190766853	0.438362273	0.252510288	-0.180619677	-0.274805298	0.323911212	0.534169896	0.092244543	0.547356816	0.388875303	0.535918723	0.137665026	0.464686256	0.036302193	0.605220415	0.256273234	0.017207102	-0.114461534	-0.222530588	-0.024150734	0.379889415	-0.067166825	0.108704281	0.007539628	0.155858574	-0.271023041	0.199184696	0.331875204	0.041765839	0.601998735
10990	-0.657244543	-0.734919533	-0.866196743	-0.49881966	-0.200931212	-0.926382082	-0.846117405	-0.786092673	-0.692650453	-1.11218575	-0.453725245	-0.91355231	-0.936871646	-1.205630684	-0.957562152	-0.928634436	-0.800487223	-0.699584461	-0.701351154	-0.845418924	-0.886449601	-1.205297272	-0.794994466	-1.288611452	-1.514386205	-1.048518273	-0.125683032	-1.40199136	-1.341937618	-0.56954935	-1.590292887	-1.205279086	-0.778755873	-0.414795746	-0.780172012	-0.970210118	-1.143816561	-0.818975895	-0.854673739	-0.673530187	-1.193630236	-1.018238187	-0.956921433	-1.032454691	-0.639088031	-1.096072695	-0.333821039	-0.947403126	-0.537980737
10991	-0.229515308	-0.263199229	-0.22250249	-0.320185085	-0.271790014	-0.504809422	-0.256059445	-0.420406618	-0.24390837	-0.783862405	-0.075194815	-0.433476793	-0.277762291	-0.597386907	-0.470371502	-0.158816354	-0.288352286	-0.243075653	-0.223173828	-0.234413364	-0.499579061	-0.382747361	-0.516511798	-0.718562932	-0.911030118	-0.649044085	-0.213537856	-0.643139549	-0.640351862	-0.208401388	-0.778867467	-0.623823384	-0.18668574	-0.393166733	-0.417233725	-0.086328151	-0.349241428	-0.183694143	-0.073326871	-0.231170132	-0.143461443	-0.376166574	-0.315848682	-0.375695086	-0.056695086	-0.480207795	0.19363686	-0.207691912	-0.29199562
10993	0.652765631	0.181032286	0.339136101	0.388506195	0.042376237	-0.167325756	0.220081241	-0.336213063	-0.217197353	-0.405439389	-0.239550271	-0.269660431	0.129800609	0.2078034	-0.081773742	-0.239216681	-0.219430824	-0.0365996	-0.135994411	-0.130860832	-0.017280445	-0.120123525	-0.40027077	-0.403477391	-0.344688726	-0.243362791	-0.04718874	-0.178675921	-0.196511765	0.325559444	0.654450309	-0.315445128	0.098284069	-0.111205748	-0.058989049	-0.137869882	-0.412488646	-0.323983359	0.899022782	-0.372721991	-0.230760525	0.029261177	-0.333204211	0.025458335	0.331153612	-0.373865293	0.267342676	0.212007596	-0.339855823
10994	-0.019250577	0.202836474	0.356564609	0.377177393	0.061199052	0.107606185	0.103310406	0.387005889	0.382287864	0.01884574	0.506807963	0.109181481	0.634378938	0.346069789	0.287613319	0.193482058	0.169926523	0.298036573	0.453118413	0.442217659	0.542949892	0.036147917	0.205367563	0.113688071	0.281162257	0.158187845	0.248556349	0.295121206	0.142068638	0.283984888	0.409316893	0.268532237	0.471684682	0.416956756	0.140770677	0.04647101	-0.026156861	0.286690767	-0.030343905	0.532719756	-0.054248755	0.29467561	0.267751363	0.800990541	0.055990142	0.368537497	-0.399145205	0.264643461	0.009288054
11001	-0.758709278	-0.212728507	0.254670435	0.356075939	1.256395439	0.284054859	0.072748676	1.251324247	0.19122562	0.007963973	0.758561861	-0.158266883	-0.866218854	-0.142789298	1.209757157	-0.111632017	0.105160745	-0.537883252	-0.665846092	-0.262528229	-0.27836947	-0.640301787	0.852099233	1.053929683	1.095720088	-0.149990736	-0.230292605	-0.148223342	-0.146336874	0.95554588	1.652576882	0.350229704	-0.13414261	-1.397567922	-0.693143635	-0.155065362	-0.76517057	-0.522678705	-0.858534233	2.01090265	-0.832017655	-0.256793539	0.535451936	1.081926938	-0.54139567	-0.190943762	0.067207223	-0.109763053	-0.722620707
11004	-0.281929591	-0.257934188	-0.056385926	-0.332981528	-0.516951015	0.335112674	0.320848485	-0.150951124	-0.158229878	-0.370163273	-0.318172904	0.492014302	-0.053567861	0.325959116	-0.051426839	-0.31855088	-0.435547088	-0.352499095	0.459983345	0.045369145	-0.02611544	-0.231224958	-0.317359237	-0.486481238	-0.360429034	0.220535243	0.109334397	0.230754267	0.159803117	-0.292246725	0.445231748	0.346344683	0.200538293	0.273041809	0.022514564	0.370866998	0.054718079	-0.189164495	-0.504168125	0.695178027	-0.107230056	-0.195828487	-0.16294103	-0.039585766	0.431350514	0.657388192	0.419590309	-0.60837265	0.136881154
11006	0.333394625	-0.057009724	0.125837481	0.838510413	0.19680569	0.10470458	0.677810202	-0.173671888	-0.566826557	0.230381253	-0.397916147	0.837458573	0.318809948	0.24918343	0.384515159	-0.504562538	-0.223413266	-0.17650354	0.081813877	-0.117851881	0.061549148	-0.535068081	0.104557237	-0.445676159	-0.447363124	-0.060359421	0.436472653	-0.078388646	-0.120567293	0.992621897	-0.71693401	-0.093990611	-0.019528818	0.885365671	0.292292547	-0.447899049	-0.490893062	-0.419800291	0.4012914	-0.371400928	-0.700809731	0.285783503	-0.501582866	-0.054095448	0.28072557	-0.025659969	0.082059253	0.249941389	1.15241966
11007	-0.23759919	0.068734334	-0.250002781	-0.066125032	-0.198942247	-0.432205834	0.124830753	0.531181731	0.140578431	-0.687995748	0.053103833	0.774065396	-0.186239063	-0.589906329	-0.345633878	-0.044994743	-0.322370158	-0.291753275	-0.274369767	-0.264574556	-0.249807848	-0.287876304	-0.556619941	-0.36682215	-0.045325907	-0.384718802	-0.09221686	-0.407937068	-0.253950002	-0.164013908	-0.086322881	-0.498881713	-0.18199347	-0.143687678	-0.195338911	0.060750783	0.194119188	-0.061029206	-0.279634897	0.229834439	-0.284363034	-0.108693599	-0.494172032	-0.118263854	0.084184873	0.148269926	0.091209198	-0.136772974	-0.383696723
11009	-0.814614399	-0.814427821	-0.957503357	-0.815459222	-0.484569456	-1.33379565	-1.129882389	-1.039522166	-1.117360993	-1.578447056	-0.916086123	-1.352042469	-1.079686912	-1.123248071	-1.452785378	-1.295297943	-0.924006351	-1.099439028	-1.244043206	-0.818114793	-1.177264161	-1.033681121	-1.086713922	-1.614897855	-1.474503707	-1.084445434	-1.080494519	-1.532970152	-0.992250346	-1.034065926	-1.393065595	-1.216243158	-0.742064963	-1.345254338	-0.872753671	-1.286934951	-1.09722707	-1.182331461	-1.38702382	-0.985316901	-1.426184596	-1.058879542	-1.2263229	-1.175636064	-1.215766051	-1.106525847	-0.494733794	-0.747584103	-0.797792095
1101	-0.653206009	-0.477284415	-0.50326556	-0.76788765	-0.635463504	0.561770461	-0.532593209	-0.761583598	-0.67696804	-0.838765686	-0.637668087	-0.676725237	-0.88100793	-0.41114804	-0.910983384	-0.833911149	-0.287161712	-0.32583464	-0.398402778	-0.423370557	-0.680342564	-0.4483288	-0.415143624	-0.618136355	-0.801300467	-0.518609839	-0.468489922	-0.636236262	-0.501569796	-0.946118379	-0.692201553	-0.736793723	-0.347089735	-1.026222127	-0.400443688	-0.339072005	-0.490602704	-0.40522961	-0.709853332	-0.479453934	-0.529781459	-0.440233105	-0.363817785	-0.455443642	-0.464601681	-0.196613587	-0.074718603	-0.683255844	-0.776746493
11011	0.093547502	0.281612904	0.2804493	0.159481661	0.34215962	0.948303326	0.220004205	0.574142345	0.492558722	0.679342571	-0.156618923	0.298952621	0.189646136	0.400729527	0.591610253	0.541095871	0.016653815	0.376691231	0.258802306	0.358837876	0.297064804	0.538707352	0.267614584	0.587410901	0.717280569	0.251320711	-0.02921578	0.373487721	0.244477411	-0.161842472	0.549205501	0.460274967	-0.084167944	0.710064196	0.370544476	0.004875624	0.177115006	0.307137477	0.298597247	-0.27657448	0.046321204	-0.095695899	0.257043225	-0.027504139	0.185795133	0.069833226	0.709994755	-0.325587984	0.077557091
11012	-0.200655676	0.580618991	1.351995375	-0.8612002	-0.611366594	0.034073925	0.442268003	0.121732866	0.659602148	-0.397857632	-0.176580986	-0.587012558	-0.548101316	2.349635683	-0.628674112	-0.272954029	1.643039114	-0.468068582	0.702736822	-0.21427685	-0.138614308	1.377833139	1.778356367	-0.222493886	-0.232439396	-0.496905279	-0.311816519	-0.585565893	-0.479054356	-0.428926716	1.130604341	-0.295754753	-0.170320035	-0.647807537	-0.684250987	-0.305278658	-0.249169098	-0.275163708	1.589200596	-0.421158091	-0.349591782	0.293164367	-0.107351506	2.410690937	1.190660136	-0.269489623	0.380387482	0.110526687	-0.556513856
11013	-0.810767555	-0.529964188	-0.948645355	-0.983950434	-0.832779092	1.279600842	-0.676484095	-0.876893832	-0.503250852	0.173771954	-0.974079761	-0.94721141	-0.79920005	-0.128162674	-0.87546333	-0.513205526	-0.522628938	-0.662267167	0.012331434	-0.552937317	-0.441509434	-0.441713484	-0.666794906	-0.507196668	-0.643222568	-0.420570397	-0.240177266	-0.38538732	-0.561306229	-0.750957989	-0.208634052	-0.774034828	-0.820433744	0.294314772	-0.725935266	-0.646016416	-0.53464787	-1.126007489	-0.612239222	-0.643730835	-0.417143654	-0.497068003	-0.648480416	-0.41403051	-0.551744898	-0.483821868	-0.308683977	-0.58522566	2.070871265
11014	0.991090896	1.071369195	1.167322142	0.984027217	1.249000558	0.675541983	0.636332715	1.748213923	1.095558869	1.431490292	0.769860131	0.608374843	0.95013329	1.453634686	0.836339475	1.74229969	1.173045884	0.87714576	0.572127264	0.62695898	1.187167076	0.751521095	0.930157031	1.532522816	1.915650924	1.144353932	0.668982168	1.168576578	1.003335546	0.578715075	1.850822715	1.695396483	1.153018837	0.523499985	0.687016562	2.061951836	0.947851854	1.81231316	0.539231578	1.291190782	0.89988637	1.016355604	0.981315072	0.56554729	0.916026962	0.785403256	0.107479989	1.31990955	0.933775195
11015	-0.479339565	0.16785429	-0.006193337	0.304815947	0.065526227	-0.42143502	0.236632003	1.184127883	0.138072177	-0.123854737	-0.269263568	0.281115286	-0.024550362	-0.26205263	0.244557879	-0.032581706	0.009400211	-0.152806166	-0.343531148	-0.008322667	0.054717694	0.17866321	0.212952527	0.208533716	0.47544535	0.181743002	0.069865248	0.120819078	0.231011634	-0.09199637	0.561134934	0.088402551	-0.263180299	0.196097548	-0.030060275	0.069405554	0.322487865	0.296422134	-0.369036299	-0.077832535	-0.261188947	0.243037817	-0.044485497	-0.556406679	0.136334691	0.135947073	0.040737129	0.610089702	-0.106419269
11016	-0.096777126	-0.012081167	-0.153763378	-0.119830614	-0.038089804	-0.460942699	-0.137357699	-0.118282216	-0.06739148	-0.431127711	0.040887547	-0.33184644	-0.148459781	-0.231983936	-0.227031586	-0.2488392	0.149057347	0.085469417	-0.196503752	0.173100241	-0.256717833	-0.207101979	-0.001635793	-0.373059349	-0.516449025	-0.25839347	-0.037258763	-0.168010976	-0.157213162	0.027306782	-0.266284117	-0.373880865	0.06143101	-0.300444485	-0.018209355	-0.186066302	-0.183778556	-0.023430023	-0.114997095	0.010474228	-0.237836321	-0.141984998	-0.093494486	-0.153302765	0.028757391	-0.111740534	0.403410661	0.003531213	-0.360706636
11017	0.181217494	0.224625619	0.194607783	0.409604298	0.337756495	0.479542646	0.364550785	0.312058209	0.373865099	0.530793881	0.22950603	0.458055254	0.262804421	0.441249361	0.416399813	0.321771957	0.316763979	0.290279597	0.427415313	0.3689467	0.24639145	0.550711755	0.632075047	0.526054628	0.54990873	0.68544124	0.436507267	0.656736471	0.672612859	0.223564007	0.459452474	0.598172037	0.425108464	0.499852573	0.046281122	0.196818689	0.530320745	0.35901716	0.227176619	0.223448388	0.411707376	0.40595834	0.440105237	0.625375028	0.299845159	0.699918643	0.297975623	0.093691692	0.442123985
11018	0.187232237	0.246475568	0.220235715	0.233464799	0.142575066	0.200247154	0.284051381	0.268242441	0.31930523	0.199943509	0.069737104	0.336774103	0.247318118	-0.036754691	0.181586853	0.222743004	0.178032819	0.246591867	0.048094491	0.169784221	0.181035726	0.097412113	-0.004866115	0.225651017	0.201962355	0.111595472	0.37449002	0.113903496	0.133413204	0.267354014	0.273665875	-0.032052823	0.217811108	0.299693009	0.320196313	0.407288114	0.226000608	0.476025709	0.19974607	0.231813294	0.340839426	0.139846632	-0.085612405	0.061101856	0.352549123	0.203392061	0.267748154	0.320573438	0.119692068
11019	-0.356137096	-0.043296539	-0.403243582	-0.566709751	-0.431080366	-0.238965654	-0.218160552	-0.531859594	-0.270301468	-0.461870048	-0.223285202	-0.545517136	-0.201439457	-0.256599756	-0.370233441	-0.413015908	-0.372940264	-0.418217076	-0.288906101	-0.32370378	-0.425783771	-0.191724934	-0.512981889	-0.022409777	-0.281149464	-0.44202705	-0.449470307	-0.249061105	-0.170781483	-0.291312203	-0.240654127	-0.056982004	-0.377149338	-0.361764041	0.022071624	-0.132739401	-0.139013073	-0.553518757	-0.395756782	-0.317993257	-0.085951747	-0.529795001	-0.264926452	-0.426839794	-0.086953529	-0.28910753	0.279514523	-0.017107369	-0.385045933
1102	0.156423937	0.106374056	-0.115470012	0.062597867	0.351575894	0.409808892	0.115342197	0.199155197	-0.106766084	0.471190363	-0.196752896	0.04678117	0.027301726	0.327330712	0.067199319	0.030716774	-0.162041228	-0.187664974	-0.524619436	0.054948844	-0.026682566	0.389766194	0.544246289	0.012538793	0.134057745	0.239876488	-0.203679187	-0.121148143	0.068802614	0.378324576	-0.195983334	0.286014957	0.089327193	0.285030533	0.08657873	-0.41689697	-0.01739834	-0.484788378	0.614092055	-0.306365143	-0.26743902	0.108297271	0.175146925	0.049752268	0.219594344	0.010902186	0.513905997	0.083865387	0.014394116
11020	-0.298249378	-0.167280067	-0.061471846	-0.163978732	-0.149873161	-0.523313226	-0.433820376	-0.129691152	-0.093276975	-0.482879353	-0.000336263	-0.490797723	-0.081721294	-0.367906481	0.129899363	-0.002666442	-0.045638293	-0.128357587	-0.445199176	-0.283967008	-0.548994092	-0.166397842	-0.303478661	-0.402220754	-0.281699519	-0.046270384	0.069433838	-0.092109255	-0.095309863	-0.119222635	-0.559540914	-0.398093124	-0.355956255	0.041393119	-0.07495402	-0.28254374	-0.281374873	0.142449682	-0.296591857	-0.664148387	-0.020879785	-0.359658655	-0.182109219	-0.371950063	-0.233406818	-0.225324933	-0.325036593	-0.08080216	-0.154507919
11021	0.106201641	0.399326622	0.169070332	0.078710055	0.108005387	-0.08582834	0.097501363	-0.063141965	-0.081746556	-0.329055136	-0.068826164	-0.052467034	0.118936008	-0.067828233	0.117445661	-0.128844115	0.241977489	0.493424059	0.165861004	-0.124264056	0.147135234	0.16463426	0.123641807	-0.085868508	0.088224598	0.1401197	0.156036543	-0.035242326	-0.175716621	0.49053248	-0.084288538	-0.149092084	0.638470888	0.18371509	0.460318876	0.252040672	0.397235056	-0.382291816	-0.089322804	0.277671831	0.018523792	0.231077097	-0.113805319	-0.074911478	0.403128213	0.272966201	0.801436459	-0.002117432	0.756309413
11024	-1.005006033	-1.096709377	-1.227973166	-1.141988329	-1.246713768	-1.401404908	-1.044326218	-1.123779657	-1.132413779	-1.216330179	-1.161006527	-1.290835632	-1.156526845	-1.105548014	-1.167693557	-1.180868438	-1.118738847	-0.968097526	-1.087279126	-1.007935764	-1.189855968	-0.937641257	-1.189008333	-1.075293314	-1.258307179	-1.22130555	-1.10342695	-1.200901786	-1.071046525	-1.252492248	-1.435138353	-1.365847699	-0.84708767	-1.364679691	-1.27830104	-1.032777759	-1.15263392	-1.053250938	-1.150433074	-0.940934452	-1.164837054	-1.037075468	-1.169079279	-1.225121703	-0.835353389	-1.05828216	-0.809206657	-1.06959749	-1.313137655
11025	2.181600787	1.756365881	1.504597255	1.914062101	1.814662916	0.968079089	1.852530694	1.518200449	1.397616874	1.040213954	0.821435253	1.91514858	1.726010107	1.6760238	1.396834787	0.7440929	1.109970227	1.088424017	1.335564012	1.522548948	1.371759586	0.941329615	1.460074996	1.010199227	1.244831396	0.921119805	1.328863037	0.87087678	1.007655439	1.778501432	0.918602408	1.095397744	1.368289026	1.488805142	1.210606079	1.183193391	1.192159089	0.981595513	1.80952197	1.0541132	1.009827901	1.755887697	1.020244596	1.318378247	0.998642296	1.157096351	1.649750553	1.838001955	1.764036868
11026	-0.977852625	-1.097698472	-1.168239261	-0.998867403	-1.173521297	-1.124889563	-0.847015342	-1.096319348	-0.739915964	-1.140077468	-0.831807161	-0.741278753	-1.000622871	-1.090331956	-0.982464404	-0.91693062	-0.662950357	-0.873314026	-0.732715578	-0.98635901	-1.066030978	-0.99889222	-0.983535961	-1.252462495	-1.621142981	-1.167585546	-0.86067794	-1.186537201	-1.081521838	-0.939610675	-0.773065136	-1.237837103	-0.579501073	-0.688974409	-0.880390266	-0.837718305	-0.996501255	-0.509469613	-0.92818948	-0.361502686	-0.602598457	-0.543344418	-1.02923715	-1.049157333	-1.005629264	-1.01473845	-0.183151098	-0.902865513	-0.879665518
11027	-0.555903745	-0.534880094	-0.689493928	-0.771856403	-0.78858631	-0.951826343	-0.703987594	-0.693404054	-0.764579089	-0.900905089	-0.923817173	-0.822540838	-0.690052715	-0.963158523	-0.841709024	-0.764398892	-0.735243809	-0.647402255	-0.714390278	-0.670039655	-0.748589399	-0.844080828	-0.881699793	-0.903128405	-1.0449623	-1.001144305	-0.78983109	-0.892067922	-0.976194641	-0.65147203	-0.927151966	-0.914511854	-0.582893773	-0.803374423	-0.778808402	-0.778428372	-0.810397259	-0.59085633	-0.898103272	-0.680948713	-0.761082121	-0.715278932	-0.951566453	-0.915066809	-0.57583324	-0.748432621	-0.258476525	-0.803514496	-0.79832992
11030	-0.095792482	0.009816602	0.114880701	0.071916043	0.329805748	-0.466701376	-0.060683297	-0.403563212	1.159605537	-0.049621466	0.609290953	-0.36896586	-0.075725118	-0.037122437	0.502988955	-0.039579906	0.471899827	1.214772512	-0.204675507	0.195790534	-0.066388747	0.073438957	-0.081544047	0.386679535	0.409777852	-0.051456158	0.139567327	0.015996836	-0.068256707	0.412344672	0.250762472	0.292731219	-0.003048789	-0.352854534	-0.267846141	-0.017315546	-0.030351992	0.073260891	0.20066351	-0.121241469	0.109839855	0.052821695	0.284396893	0.328138058	-0.06296149	-0.362736646	0.040041333	0.704562106	-0.235524817
11031	1.509869134	1.396276469	1.27468084	1.838275499	1.234054568	0.942886437	2.007952523	1.690160466	1.090211489	2.082381294	2.859578196	2.435622436	1.769177161	1.367242652	1.086615691	1.695281176	0.940397621	0.584321675	0.973351484	1.29289156	1.089502341	1.524169305	1.001759387	0.82908317	0.880066646	1.256755466	1.169196964	1.671570518	1.29992894	2.047925804	1.304202113	0.940345249	0.620921067	1.14283528	2.373564632	1.7626126	1.854894804	0.534532452	1.132853215	0.092036793	0.548881543	0.762776044	0.540610229	0.931553957	0.450519247	1.960952657	0.786995614	0.58323542	0.717481983
1104	-0.352852834	0.26636961	0.332840375	0.400659312	-0.02996879	0.325236756	0.238317008	1.462564203	-0.056214203	-0.618405452	-0.053399149	-0.042802956	0.259328404	-0.469074568	0.073061407	-0.057782913	-0.173566809	-0.161674073	-0.175313111	-0.100806921	0.106234461	-0.504179292	-0.638175685	-0.296680313	-0.270229505	-0.611822461	-0.34042308	-0.552731943	-0.477796762	-0.045471909	-0.263815856	0.401904271	0.027764092	-0.166121109	-0.291653719	0.130090617	-0.434223211	0.122168822	-0.066146694	0.27910761	-0.246872287	-0.199497836	-0.284838317	-0.479747183	0.145146929	0.716042544	-0.129859489	-0.019562319	0.388284094
11040	1.902925987	1.110557652	1.815141889	1.160372335	2.540945732	0.760185905	0.719806528	0.317305682	0.457540539	1.15039564	-0.082401147	0.141660036	1.41101868	1.320376152	0.549221659	0.178868329	1.200931915	0.263404071	0.425607713	1.102162128	1.100112651	0.28026	2.014702995	0.390421361	0.676988175	0.632275633	0.596791928	0.670930849	0.332707394	0.314670732	0.180250978	1.624327606	0.836480524	0.367819237	0.856784041	0.041820341	0.596129247	0.238818191	1.40978178	0.180631764	0.485134154	0.628134257	0.75160615	1.173129192	0.631284637	1.294271971	-0.951006817	0.540373859	0.820912053
11041	-0.155556913	0.03329309	0.256845344	0.37747215	0.118892978	0.110319694	-0.351155862	-0.101318337	0.127113371	0.013085359	0.318774219	0.087164783	0.131560766	-0.215963002	-0.117370038	-0.047671026	0.032503867	0.039988668	-0.000138044	0.158461202	-0.093003431	-0.004218575	0.22174965	-0.11133873	-0.135091967	-0.197472435	-0.079635423	-0.279280966	-0.324156787	-0.0278211	0.118443553	0.346906603	0.121200888	0.821910841	0.217910462	0.0723304	-0.100783101	0.171229135	0.126666927	0.06572918	0.067311086	-0.148285161	-0.054939595	0.024169791	0.121534642	0.020327057	0.545672152	0.148347856	0.339550069
11043	-0.365040675	-0.091240846	-0.638591041	-0.433016289	-0.543634311	-0.65948785	-0.663213321	-0.793909829	-0.304970813	-0.332828589	0.128271264	-0.403194118	-0.239368628	-0.119303576	-0.704471625	-0.536853701	-0.138237993	-0.168374599	-0.480905334	-0.500601728	-0.488201445	-0.079703514	-0.507741695	0.007459172	-0.102988376	-0.38375364	-0.340229245	-0.451152773	-0.046551478	-0.572420876	-0.166589923	-0.43637898	-0.427972551	-0.382218985	-0.541801513	-0.336246015	-0.197979821	0.204120802	-0.40451168	-0.114504833	-0.287350788	0.047562974	-0.239641654	-0.32824612	-0.72520379	-0.568567318	-0.053391597	-0.054061977	-0.258297456
11044	1.116651722	0.604546092	0.451520085	0.922993773	0.609607669	2.053568713	0.730175935	0.901329871	0.486576448	0.759553316	0.299369499	0.327298115	0.605502682	0.668281194	0.767617793	0.424136674	0.223602542	0.398433068	0.756378996	0.53259563	0.574198528	0.41614806	0.579880966	0.979940171	1.256356318	0.572584066	0.097782328	0.553004269	0.523397412	0.282624856	1.222479351	0.961571083	0.298868877	0.830314467	0.756942274	0.546668135	0.777170102	0.530326974	1.036443588	0.348462758	0.585789875	0.42748962	0.788464635	0.70940808	0.313161476	0.249750179	0.6650382	0.819025302	1.20051489
11045	-0.553147225	-0.614278049	-0.632675538	-0.707724079	-0.849904072	-0.220410229	-0.471497969	-0.548036567	-0.451967197	-0.667986347	-0.434456765	-0.887728411	-0.437782794	-0.286898974	-0.237542324	-0.61892131	-0.407061717	-0.483444846	-0.206761938	-0.278390811	-0.4486812	-0.390748865	-0.357911765	-0.382351809	-0.885656296	-0.48676284	-0.35491231	-0.576019602	-0.399658848	-0.486606857	-0.519181359	-0.633300145	-0.387759891	-0.85353251	-0.449369873	-0.432796917	-0.465771499	-0.309074685	-0.472854631	-0.490753185	-0.496703563	-0.394526539	-0.409440397	-0.524163358	-0.483236066	-0.424601875	-0.147446248	-0.245699389	-0.46202859
11046	-0.478967119	-0.415234183	-0.190683057	0.123479683	-0.132658729	0.152708024	-0.341460855	-0.000425026	0.037345529	-0.531349973	-0.230628049	-0.385659252	-0.08921953	-0.650851464	0.098473066	-0.351186686	-0.367290276	-0.358844616	-0.37046652	-0.478302076	0.581994442	-0.616796106	-0.115213922	0.028006953	-0.167319297	-0.361111348	-0.261471559	-0.451380837	-0.555231411	0.53395724	-0.567027852	-0.244880985	0.188343817	-0.037432438	-0.298921981	-0.467397582	-0.457395226	-0.102014971	-0.415041577	-0.164324018	-0.618692001	-0.565306908	-0.189581887	-0.622484295	-0.720467764	-0.47046715	-0.351572684	-0.38090103	-0.029207807
11047	0.80287164	0.893317417	1.064522725	1.143749152	0.528259418	0.984845016	0.655330247	0.780549397	0.68488268	0.488743517	0.465425123	1.039789361	1.01076615	0.730186723	0.994296906	0.824842629	0.492214908	0.381393073	0.829006603	0.620417011	1.543879953	0.808269583	0.620058218	0.627131484	0.735847425	0.797644564	0.778507266	0.921993045	0.863832206	0.713996591	0.406149966	0.701699772	1.260913481	0.98072828	0.568211816	0.889487291	0.799044258	0.567730106	0.893554478	1.227374045	0.921023294	1.48697907	0.587721299	0.432909137	0.711850879	0.55147737	0.937614382	0.731293828	0.807171821
1105	0.857075087	0.090928837	0.364925665	0.379344015	0.369317199	0.252395457	0.383007211	0.43297306	0.315408061	0.749514874	0.789352286	0.513635436	0.1466129	0.713723096	0.383013313	0.146017701	0.23692349	0.388313481	0.122097129	0.329830158	0.481123116	0.304495321	0.622680152	0.882316094	0.77178457	0.560601557	0.105945557	0.499033189	0.563813644	0.356948153	0.502145818	0.367613204	0.236849869	0.240894662	0.303615787	0.415423894	0.489881266	-0.065734231	0.400476542	0.219973162	0.32458584	0.228080961	0.426736491	0.598673269	0.39751073	0.651093751	1.011856069	0.017783126	0.410483548
11051	0.114290447	-0.437148557	-0.04621629	0.257755025	-0.272258963	1.042587879	-0.102048888	-0.37525497	-0.075565504	0.121531257	-0.224019353	-0.126413742	-0.356779604	0.217497639	-0.068178201	-0.160389503	0.115202084	0.244897388	0.032325546	-0.58462712	-0.623990228	0.023923649	0.273200916	0.525489899	0.346948996	0.635135706	-0.592069671	0.606676462	1.040359071	-0.409092795	0.366963693	-0.226460116	-0.7356571	-0.360225146	-0.10501446	0.248208274	0.053387082	-0.708604965	-0.443803832	-0.416391349	-0.218593877	-0.251583268	-0.284179916	-0.192110102	0.058263268	-0.205387261	0.931192926	-0.472446067	-0.684654625
11052	-0.285145087	-0.121048978	-0.404357961	-0.457107009	-0.378262697	-0.166511266	-0.444280121	-0.234538218	-0.445843157	-0.048203151	-0.188205006	-0.510660949	-0.229543524	-0.301326086	-0.296375487	-0.389925444	-0.384156387	-0.112946284	-0.271321247	-0.427480204	-0.29012586	-0.370355235	-0.217148233	-0.34930501	-0.275447891	-0.271993834	-0.388534236	-0.316336536	-0.14995988	-0.489926746	-0.297327069	-0.279490028	-0.276803689	-0.357733598	-0.376534989	-0.439676585	-0.396797677	-0.320633632	-0.398203091	-0.248976439	-0.3394852	-0.214065434	-0.282331554	-0.47801103	-0.40885189	-0.430471623	0.35448286	-0.102609255	-0.275032251
11054	0.049505205	0.241994722	0.314054613	0.422544606	0.322604208	0.468908991	0.349048553	0.186695405	0.213608772	0.227324499	0.05157304	0.511573214	0.376133407	0.302268399	0.286352816	0.011669367	0.020087887	0.057779336	-0.13315588	0.12967435	0.838878923	0.257670212	0.205574714	0.351666696	0.582049439	0.283173446	0.243648124	0.36301681	0.439830753	-0.051968299	0.060871333	0.063105215	0.306943625	0.498355993	0.102016403	0.349626705	0.275164021	-0.166480448	0.541254848	0.126874119	-0.121390429	0.268475306	-0.061472509	0.461035457	0.423060844	0.06093209	0.326260886	0.171049537	0.329628499
11055	-0.830356288	-0.959565356	-0.972265577	-1.070253907	-1.200105681	-1.114280476	-1.222290733	-1.16493295	-1.008478088	-1.170719263	-0.994025505	-1.327570235	-1.012682395	-1.096536257	-1.163131903	-1.184906423	-0.882594976	-0.61014982	-1.111278378	-1.009983957	-1.178107764	-0.955114703	-1.003125299	-1.181229156	-1.435528137	-1.040350867	-1.08576776	-1.194353063	-0.97555163	-1.195521144	-1.298115101	-1.122745132	-0.928075591	-1.154544992	-1.17854563	-1.021345956	-1.101654118	-1.082857189	-1.260863006	-0.903666539	-1.112303027	-1.164509755	-1.208818676	-1.171851603	-0.497841101	-1.149485387	-0.449710391	-0.877462182	-1.085058414
11056	-0.612423684	-0.290550605	-0.372812754	-0.446785956	-0.448038622	0.067497002	-0.206536743	-0.423491751	-0.381033675	-0.215905251	-0.432352748	-0.31510966	-0.344261078	-0.059965949	-0.412801453	-0.333616522	-0.239865816	-0.467608137	-0.257578919	-0.203635191	-0.154701858	-0.222719705	-0.360585305	-0.143805651	-0.283170346	0.032495617	-0.15294008	0.148807451	-0.09387919	-0.335667605	0.216952047	-0.02898395	-0.55723109	-0.271366935	-0.33742465	-0.396658091	-0.114989308	-0.276278246	-0.361897023	-0.312017269	-0.477703812	-0.448711494	0.047952697	-0.397063129	-0.3845376	-0.035199845	0.032970165	-0.377850372	-0.079153048
11057	0.458982706	-0.082826905	0.16207112	0.224488202	0.105352779	-0.506790822	0.243966385	-0.455643322	-0.325292846	-0.487832498	0.884512995	-0.042206709	-0.056832335	0.224513082	0.036796563	0.585664175	0.373230311	-0.49811037	0.055931495	-0.132073318	0.350838678	-0.14350336	0.070410435	-0.069230002	-0.40472522	0.321332556	-0.073043348	0.393221701	0.564291959	-0.262594994	-0.097021749	0.255891781	-0.26344972	-0.587408283	-0.177858915	-0.204744312	0.029054035	-0.048021915	-0.298499116	-0.052542762	-0.186242329	-0.02778216	0.800398522	0.253440177	-0.252141459	-0.016798215	0.2116014	-0.255909697	-0.450588042
11059	0.340927048	0.276200425	0.209563502	0.188016732	-0.049785474	-0.261184593	0.024814851	0.167229177	0.12038563	-0.017510469	0.774746049	0.240101235	0.436615605	-0.182300799	0.079455406	0.375689365	0.127046463	0.041975153	0.674654953	-0.029863732	0.222217871	0.175918504	-0.114385101	-0.037066431	0.007581627	0.047025865	-0.065526114	0.142508389	0.031420706	0.157703745	0.433776711	-0.094190854	-0.028268052	-0.369232042	-0.339851141	-0.131656365	0.010493966	0.142060409	-0.002418924	0.064894456	0.054719353	0.052907184	0.195366708	-0.053622459	-0.097135138	0.192700435	0.219734215	0.008100635	-0.066798756
11060	-0.289582648	-0.211318446	-0.3863865	-0.387303873	-0.386804811	-0.372574092	-0.289480152	-0.113693205	-0.397454348	-0.673767055	-0.145832551	-0.456847479	-0.402101334	-0.302363981	-0.654537148	-0.112806992	-0.085058008	0.107353405	-0.177104677	-0.304102123	-0.587603583	-0.30799319	-0.437299722	-0.174103351	-0.356881869	-0.361756417	-0.323174335	-0.101042451	-0.445865854	-0.059223893	-0.650774636	-0.208678478	-0.111295877	-0.758072673	-0.325164953	-0.381774249	-0.320121105	0.162782804	-0.321397213	-0.016380757	-0.172567184	-0.319770186	-0.493734536	-0.349441541	-0.19071539	-0.624120332	-0.034233409	-0.258826875	-0.417696329
11061	-1.06581333	-1.095114032	-1.115624042	-1.256736335	-1.200702271	-0.402873179	-1.042533003	-1.075517325	-1.171894283	-1.088439093	-1.162311294	-1.134727915	-1.046958112	-1.111387091	-1.02567913	-1.193478822	-1.079714866	-0.885756997	-0.918805125	-0.963594886	-1.06746368	-1.072046303	-1.065722909	1.564650906	1.778480883	-1.015299511	-0.946599883	-0.957209652	-0.969696706	-1.006577496	-1.125621267	-1.099260883	-1.112362147	-1.123971407	-0.882215428	-1.086661736	-0.994649752	-1.160092348	-1.166209335	-1.084909319	-1.012581479	-1.049279657	-1.058889716	-1.099639147	-0.913482105	-1.027106327	-0.517276716	-1.175343024	-1.190713391
11062	-0.037653551	0.012542097	-0.33512019	-0.294049913	-0.431998502	-0.348430005	-0.076495913	0.030279474	-0.684138414	-0.240835636	0.396788113	-0.324597971	-0.176163454	0.123074721	-0.167090023	-0.210744608	0.079754172	0.251631677	-0.041342588	0.099007416	-0.003471613	0.185533843	-0.066516018	-0.315609051	-0.39312387	0.113578741	0.237690915	-0.084489668	0.112115622	0.00107033	-0.216106098	-0.193428901	0.277894844	-0.005404456	-0.087453684	0.0433993	0.225049808	0.962598451	0.080809486	0.66098828	0.09133043	0.613216897	0.229312013	0.095566185	0.885002962	-0.109365116	0.77743818	0.117249106	-0.012384329
[truncated: 6,553 more rows]
[truncated: 590 more columns]
